# Supplementary material for: Continental-scale genomic surveillance of Plasmodium falciparum malaria across sub-Saharan Africa with rapid nanopore sequencing
Source: Nat Commun. 2026 May 11;17:4218. doi: 10.1038/s41467-026-72358-z (PMC13161212; doi:10.1038/s41467-026-72358-z)
Supplement: Supplementary file 4 — Source Data [file 41467_2026_72358_MOESM4_ESM.xlsx]

## Sheet: README
Source Data - Continental-scale genomic surveillance of P. falciparum malaria across sub-Saharan Africa with rapid nanopore sequencing
Sheet Name	Details
Fig 1	This contains summary information for all MinKNOW runs; used to generate timeline in Figure 1d. It was generated from MinKNOW output files. The barplot with sample numbers was generated from data in sheet 'Fig 2'.
Fig 2	This data was used to create all panels of Figure 2. We subset only to samples processed without sWGA. It was created by aggregating Nomadic output files.
Fig 3 - by sample	Variant calling performance for delve and bcftools, each row represents a sample. Summary statistics are derived from hap.py; see Methods. Used to generate Figure 3a (top panel) and Figure 3b.
Fig 3 - by position	Variant calling performance for delve and bcftools; where rows represent all variants observed or expected. Summary statistics are derived from hap.py; see Methods. Used to generate Figure 3a (bottom panel) and Figure 3c.
Fig 3 - downsample	Summary table of variant calling performance of delve against mean coverage, produced by downsampling BAM files. Used to generate Figure 3d.
Fig 4 - controls	Coverage and hrp2/3 deletion prediction data for controls; used in Figure 4a-d.
Fig 4 - samples	Coverage and hrp2/3 deletion prediction data for field samples from Ethiopia; used in Figure 4e-f.

## Sheet: Fig 1
instrument	flow_cell_id	run_start_isotime	run_end_isotime	run_start_datetime	run_end_datetime	run_duration_hrs	run_duration_mins	n_reads	n_basecalled_reads_pass	n_basecalled_bases	expt_name	country
MN39255	FAY84071	2024-04-11T17:55:27.270234+01:00	2024-04-12T09:10:46.685788+01:00	2024-04-11 17:55:27.270234+01:00	2024-04-12 09:10:46.685788+01:00	15.2554	915.324	4114287	3444464	2196521676	2024-04-11_lautech-run2	Nigeria
MN39255	UNKNOWN	2025-02-01T11:18:43.082381+01:00	2025-02-01T13:04:23.010534+01:00	2025-02-01 11:18:43.082381+01:00	2025-02-01 13:04:23.010534+01:00	1.76109	105.665	0	0	0	2025_02_01_Prg_Ow_Abj	Nigeria
MN46920	FAZ38854	2024-07-26T12:35:40.727778+03:00	2024-07-26T15:56:22.372291+03:00	2024-07-26 12:35:40.727778+03:00	2024-07-26 15:56:22.372291+03:00	3.3449	200.694	1204588	1076003	645562084	2024-07-26_MALARIA-CDC-EXPT3-MC-R2	Kenya
MN46920	FAZ43401	2024-07-30T12:06:58.679193+03:00	2024-07-30T16:01:10.576447+03:00	2024-07-30 12:06:58.679193+03:00	2024-07-30 16:01:10.576447+03:00	3.9033	234.198	1087000	997967	697471601	2024-07-30_MALARIA-CDC-EXPT4-MC	Kenya
MN46920	FAZ43401	2024-07-30T17:51:13.955887+03:00	2024-07-31T09:42:26.375267+03:00	2024-07-30 17:51:13.955887+03:00	2024-07-31 09:42:26.375267+03:00	15.8534	951.207	3624781	3306927	2980857983	2024-07-30_MALARIA-CDC-EXPT5-MC	Kenya
MN46920	FAY46622	2024-08-02T12:56:21.951257+03:00	2024-08-05T09:07:36.107269+03:00	2024-08-02 12:56:21.951257+03:00	2024-08-05 09:07:36.107269+03:00	68.1873	4091.24	8888402	7410601	5675141510	2024-08-02_MALARIA-CDC-EXPT7-SO-R2	Kenya
MN48113	FBC61031	2025-05-28T19:29:10.886832+03:00	2025-05-29T09:50:48.993088+03:00	2025-05-28 19:29:10.886832+03:00	2025-05-29 09:50:48.993088+03:00	14.3606	861.635	3448535	3303123	2494901731	2025-05-28-MALARIA-CDC-EXP1-MW1	Kenya
MN48113	FBC60971	2025-06-05T16:09:48.208921+03:00	2025-06-06T11:20:04.219266+03:00	2025-06-05 16:09:48.208921+03:00	2025-06-06 11:20:04.219266+03:00	19.1711	1150.27	1975433	1862828	1553302708	2025-06-05_ATSB_PCMW002	Kenya
MN33900	FAZ25007	2024-08-28T08:34:23.892079+02:00	2024-08-28T15:39:08.774235+02:00	2024-08-28 08:34:23.892079+02:00	2024-08-28 15:39:08.774235+02:00	7.07913	424.748	964071	863187	732137448	2024-08-28_mvppilot001_rerun	Zambia
MN33900	FAZ25007	2024-08-28T17:54:23.936730+02:00	2024-08-29T08:36:43.020788+02:00	2024-08-28 17:54:23.936730+02:00	2024-08-29 08:36:43.020788+02:00	14.7053	882.318	1273546	1112714	1174750078	2024-08-28_mvppilot002	Zambia
MN33900	FAZ08002	2024-10-13T21:05:54.616554+02:00	2024-10-14T07:44:05.337688+02:00	2024-10-13 21:05:54.616554+02:00	2024-10-14 07:44:05.337688+02:00	10.6363	638.179	2599964	2333393	1624746939	2024-10-13_SLMM053_GenE8batch1	Zambia
MN33900	FAZ27809	2024-10-14T08:41:14.459219+02:00	2024-10-16T09:31:03.115811+02:00	2024-10-14 08:41:14.459219+02:00	2024-10-16 09:31:03.115811+02:00	48.8302	2929.81	3879737	3414279	2477174269	2024-10-14_SLMM054_GenE8batch1	Zambia
MN33900	FAY44895	2024-10-16T11:18:34.512386+02:00	2024-10-19T11:18:38.628853+02:00	2024-10-16 11:18:34.512386+02:00	2024-10-19 11:18:38.628853+02:00	72.0011	4320.07	2409356	2055231	1712818172	2024-10-16_SLMM055-MIS2024-B1	Zambia
MN21231	FAZ28043	2024-10-30T18:21:41.125824+02:00	2024-10-30T18:30:04.188916+02:00	2024-10-30 18:21:41.125824+02:00	2024-10-30 18:30:04.188916+02:00	0.13974	8.38438	11806	6260	5778530	2024-10-30_SLMM060-MIS2024-B2	Zambia
MN21231	FAW57849	2024-11-01T17:37:32.378865+02:00	2024-11-04T08:55:15.773321+02:00	2024-11-01 17:37:32.378865+02:00	2024-11-04 08:55:15.773321+02:00	63.2954	3797.72	3500546	2533053	2099430654	2024-11-01_SLMM062-MIS2024-B4	Zambia
MN33900	FAZ28043	2024-11-01T18:42:10.981843+02:00	2024-11-04T18:42:11.518697+02:00	2024-11-01 18:42:10.981843+02:00	2024-11-04 18:42:11.518697+02:00	72.0001	4320.01	1634054	1084511	987893846	2024-11-01_SLMM063-MIS2024-B5	Zambia
MN33900	FAZ25007	2024-11-06T18:28:48.151913+02:00	2024-11-08T14:43:32.674083+02:00	2024-11-06 18:28:48.151913+02:00	2024-11-08 14:43:32.674083+02:00	44.2457	2654.74	1647168	1195127	1000436950	2024-11-06_SLMM064-MIS2024-B6	Zambia
MN21231	FAZ08002	2024-11-06T18:33:49.308019+02:00	2024-11-07T14:58:11.517510+02:00	2024-11-06 18:33:49.308019+02:00	2024-11-07 14:58:11.517510+02:00	20.4062	1224.37	2116128	1859953	1343648019	2024-11-06_SLMM065-MIS2024-B7	Zambia
MN21231	FAW60863	2024-11-07T17:18:41.593300+02:00	2024-11-08T14:45:03.461608+02:00	2024-11-07 17:18:41.593300+02:00	2024-11-08 14:45:03.461608+02:00	21.4394	1286.36	4337258	3153340	2638429605	2024-11-07_SLMM066-MIS2024-B8	Zambia
MN21231	FBC04020	2025-04-03T09:55:36.552459+02:00	2025-04-03T10:10:03.402552+02:00	2025-04-03 09:55:36.552459+02:00	2025-04-03 10:10:03.402552+02:00	0.240792	14.4475	2830	2165	1654782	2025-04-03_SLMM070_HRP2_Batch3-NODUPS	Zambia
MN21231	FBC02244	2025-04-03T16:05:02.193960+02:00	2025-04-04T08:58:15.880710+02:00	2025-04-03 16:05:02.193960+02:00	2025-04-04 08:58:15.880710+02:00	16.8871	1013.23	5149150	4810531	3570304798	2025-04-03_SLMM071_HRP2_Batch4	Zambia
MN43469	FBA26682	2024-10-23T16:19:24.360688+02:00	2024-10-24T07:27:14.370018+02:00	2024-10-23 16:19:24.360688+02:00	2024-10-24 07:27:14.370018+02:00	15.1306	907.833	1988455	1756037	1301133592	2024-10-23_ETH-R3	Ethiopia
MN43469	FAZ97274	2024-11-05T09:09:36.954934+01:00	2024-11-05T15:19:50.040713+01:00	2024-11-05 09:09:36.954934+01:00	2024-11-05 15:19:50.040713+01:00	6.1703	370.218	1642138	1568335	1207859598	2024-11-05_ethiopia_batch1	Ethiopia
MN43469	FAZ99050	2024-11-08T10:29:54.619118+01:00	2024-11-08T14:18:04.261972+01:00	2024-11-08 10:29:54.619118+01:00	2024-11-08 14:18:04.261972+01:00	3.80268	228.161	1225902	1165347	857798998	2024-11-08_ethiopia_batch3	Ethiopia
MN43469	FBA89434	2024-11-27T10:29:44.380386+01:00	2024-11-28T07:22:38.663635+01:00	2024-11-27 10:29:44.380386+01:00	2024-11-28 07:22:38.663635+01:00	20.8817	1252.9	5481799	5144484	4112763448	2024-11-27_ethiopia_batch2	Ethiopia
MN43469	FBA17192	2024-10-25T12:59:14.337920+02:00	2024-10-28T09:30:55.924372+01:00	2024-10-25 12:59:14.337920+02:00	2024-10-28 09:30:55.924372+01:00	69.5282	4171.69	7680632	6766461	5556335664	2024-10-25_mali-field-run1	Mali
MN43469	FBA87622	2024-12-03T07:43:51.129162+01:00	2024-12-04T07:43:54.896243+01:00	2024-12-03 07:43:51.129162+01:00	2024-12-04 07:43:54.896243+01:00	24.001	1440.06	3576087	3264003	2772657535	2024-12-03_mali-field-run2	Mali
MN18899	FBA42860	2025-03-19T09:30:06.361160+01:00	2025-03-19T14:20:35.538926+01:00	2025-03-19 09:30:06.361160+01:00	2025-03-19 14:20:35.538926+01:00	4.84144	290.486	1813715	1436932	1348417580	2025-03-19_torodo2022-DRdry-run1	Mali
MN43469	FAZ95290	2024-10-30T15:08:50.447973+01:00	2024-10-30T17:57:49.347992+01:00	2024-10-30 15:08:50.447973+01:00	2024-10-30 17:57:49.347992+01:00	2.81636	168.982	781962	736741	618591977	2024_10_30_val_clonal	Mock
MN43469	FAZ95290	2024-10-31T13:15:00.373423+01:00	2024-10-31T17:05:32.805885+01:00	2024-10-31 13:15:00.373423+01:00	2024-10-31 17:05:32.805885+01:00	3.84234	230.541	750680	692575	599581740	2024_10_31_val_clonal_replicate	Mock
MN43469	FBA87887	2024-11-21T08:29:22.700925+01:00	2024-11-21T13:56:11.598790+01:00	2024-11-21 08:29:22.700925+01:00	2024-11-21 13:56:11.598790+01:00	5.44692	326.815	1301953	1205894	1029783071	2024_11_21_assay_performance	Mock
MN43469	FBA87865	2024-11-26T08:42:23.573477+01:00	2024-11-26T15:00:47.071853+01:00	2024-11-26 08:42:23.573477+01:00	2024-11-26 15:00:47.071853+01:00	6.30653	378.392	1840950	1719753	1407469694	2024_11_26_validation_mixed_pool1_II	Mock
MN43469	FBA87865	2024-11-26T16:24:26.343797+01:00	2024-11-27T09:24:29.686050+01:00	2024-11-26 16:24:26.343797+01:00	2024-11-27 09:24:29.686050+01:00	17.0009	1020.06	3782979	3479385	2994804872	2024_11_26_validation_mixed_pool2_II	Mock
MN49352	FBC54027	2025-05-12T12:38:39.793888+02:00	2025-05-13T07:36:24.231059+02:00	2025-05-12 12:38:39.793888+02:00	2025-05-13 07:36:24.231059+02:00	18.9623	1137.74	3716450	3576860	2641699649	2025_05_12_validation_mixed_repeat_timing	Mock
MN33958	FBA58171	2025-03-07T14:17:10.323999+00:00	2025-03-07T17:05:28.251249+00:00	2025-03-07 14:17:10.323999+00:00	2025-03-07 17:05:28.251249+00:00	2.80498	168.299	548536	511758	350434058	2025-03-07_SLDS001b	Senegal
MN33958	FBA43368	2025-03-11T13:11:34.391050+00:00	2025-03-12T10:25:57.768175+00:00	2025-03-11 13:11:34.391050+00:00	2025-03-12 10:25:57.768175+00:00	21.2398	1274.39	1513566	1402171	943734948	2025-03-11_nomads_training_group1	Senegal
MN33958	FBA43368	2025-03-12T19:16:10.481311+00:00	2025-03-13T14:08:51.940373+00:00	2025-03-12 19:16:10.481311+00:00	2025-03-13 14:08:51.940373+00:00	18.8782	1132.69	1762100	1621389	1218895109	2025-03-12_SEN-KEDEGOU-AG	Senegal
MN49222	FBB18793	2025-04-09T16:28:29.242635+00:00	2025-04-10T12:26:37.739930+00:00	2025-04-09 16:28:29.242635+00:00	2025-04-10 12:26:37.739930+00:00	19.969	1198.14	3014786	2766048	1941318957	2025-04-09_irss_001	Burkina Faso
MN49222	FBB20753	2025-04-11T16:59:49.553649+00:00	2025-04-12T09:36:08.926953+00:00	2025-04-11 16:59:49.553649+00:00	2025-04-12 09:36:08.926953+00:00	16.6054	996.323	4199889	3893439	2759456994	2025-04-11_irss_002_kaya_kdg	Burkina Faso
MN49222	FBB18793	2025-04-16T18:00:42.620982+00:00	2025-04-17T09:27:05.657261+00:00	2025-04-16 18:00:42.620982+00:00	2025-04-17 09:27:05.657261+00:00	15.4397	926.384	1144802	1035332	768217309	2025-04-16_irss_Bobo_zod	Burkina Faso
MN32727	FBA91640	2025-05-02T08:39:56.026956-04:00	2025-05-02T14:39:59.170477-04:00	2025-05-02 08:39:56.026956-04:00	2025-05-02 14:39:59.170477-04:00	6.00087	360.052	476661	0	0	2025-04-29_PLASMO-MVP-CHUB-RUN03	C√¥te d'Ivoire

## Sheet: Fig 2
barcode	sample_type	used_swga	parasitemia	has_parasitemia	country	site	institute	expt_name	local_sequencing	n_total	n_mapped	n_primary	n_secondary	n_chimeria	n_unmapped	per_total	per_mapped	per_primary	per_chimeria	per_secondary	mean_cov_amp_crt	mean_cov_amp_csp	mean_cov_amp_dhfr	mean_cov_amp_dhps	mean_cov_amp_hrp2	mean_cov_amp_hrp3	mean_cov_amp_kelch13	mean_cov_amp_mdr1(c)	mean_cov_amp_mdr1(n)	mean_cov_all_mean	mean_cov_all_folddiff_nohrp	mean_cov_all_ngr50
barcode01	field	no		FALSE	Nigeria	Ogbomoso	LAUTECH	2025_02_01_Prg_Ow_Abj	TRUE	98103	62073	59997	1178	898	36030	100	63.2733	61.1572	0.915364	1.20078	7149.91	1774.65	1167.3	2882.36	1150.54	3254.45	14.57	5650.63	3621.21	3065.06	459.211	9
barcode02	field	no		FALSE	Nigeria	Ogbomoso	LAUTECH	2025_02_01_Prg_Ow_Abj	TRUE	62097	25813	24238	499	1076	36284	100	41.5688	39.0325	1.73277	0.803581	1635.89	536.189	694.917	1283.57	379.572	928.086	2067.27	2534.46	1770.67	1241.48	4.718	10
barcode03	field	no		FALSE	Nigeria	Ogbomoso	LAUTECH	2025_02_01_Prg_Ow_Abj	TRUE	73368	39630	38830	631	169	33738	100	54.0154	52.925	0.230346	0.860048	4543.59	824.11	1444.82	3396.18	725.803	1633.41	1422.52	1785.9	1584.74	1872.53	5.50665	10
barcode04	field	no		FALSE	Nigeria	Ogbomoso	LAUTECH	2025_02_01_Prg_Ow_Abj	TRUE	78885	69539	68123	1129	287	9346	100	88.1524	86.3574	0.363821	1.4312	4910.96	2504.55	3331.86	5500.78	1515.17	3416.61	4934.93	3188.02	1751.92	3547.55	3.13807	10
barcode05	field	no		FALSE	Nigeria	Ogbomoso	LAUTECH	2025_02_01_Prg_Ow_Abj	TRUE	49724	11587	11209	332	46	38137	100	23.3026	22.5424	0.0925107	0.667686	1789.5	270.716	136.604	782.629	167.86	326.926	200.83	311.098	496.293	499.681	13.0047	10
barcode06	field	no		FALSE	Nigeria	Ogbomoso	LAUTECH	2025_02_01_Prg_Ow_Abj	TRUE	18368	8975	8827	91	57	9393	100	48.8622	48.0564	0.310322	0.495427	2029.09	36.0031	28.5117	97.6036	64.7832	204.84	10.8849	298.651	611.391	456.509	170.728	7
barcode07	field	no		FALSE	Nigeria	Ogbomoso	LAUTECH	2025_02_01_Prg_Ow_Abj	TRUE	47131	259	95	145	19	46872	100	0.549532	0.201566	0.0403132	0.307653	4.16185	0.241163	0.32669	2.18689	0.103395	0.113487	1.87947	1.58075	0	1.24399	4.16185	0
barcode08	field	no		FALSE	Nigeria	Ogbomoso	LAUTECH	2025_02_01_Prg_Ow_Abj	TRUE	41475	26520	25907	439	174	14955	100	63.9421	62.4641	0.41953	1.05847	2414.23	679.013	1210.12	2508.22	401.516	1059.38	1348.58	1101.19	787.185	1259.87	3.6885	10
barcode09	field	no		FALSE	Nigeria	Ogbomoso	LAUTECH	2025_02_01_Prg_Ow_Abj	TRUE	65671	14356	13825	440	91	51315	100	21.8605	21.0519	0.13857	0.670007	2024.12	298.141	220.892	793.919	160.496	276.03	293.715	555.839	462.775	576.217	9.12212	10
barcode10	field	no		FALSE	Nigeria	Ogbomoso	LAUTECH	2025_02_01_Prg_Ow_Abj	TRUE	64436	46372	45409	743	220	18064	100	71.966	70.4715	0.341424	1.15308	5334.66	807.243	1536.95	2423.37	746.988	1980.57	1132.78	2225.87	2685.55	2148.62	6.60032	10
barcode11	field	no		FALSE	Nigeria	Ogbomoso	LAUTECH	2025_02_01_Prg_Ow_Abj	TRUE	85307	72127	70549	1203	375	13180	100	84.5499	82.7001	0.439589	1.4102	2715.43	2276.13	3812.03	6408.65	1368.96	3085.88	5908.72	2577.81	1457.7	3528.35	4.3934	10
barcode12	field	no		FALSE	Nigeria	Ogbomoso	LAUTECH	2025_02_01_Prg_Ow_Abj	TRUE	27820	3206	2970	206	30	24614	100	11.5241	10.6758	0.107836	0.740474	714.617	9.26551	7.23488	20.5757	8.22608	53.5781	2.56687	98.6588	199.43	145.39	200.348	5
barcode13	field	no		FALSE	Nigeria	Ogbomoso	LAUTECH	2025_02_01_Prg_Ow_Abj	TRUE	38428	7439	7244	90	105	30989	100	19.3583	18.8508	0.273238	0.234204	1379.03	69.872	140.899	382.266	10.4877	106.14	59.4837	295.173	307.399	332.042	22.8001	9
barcode14	field	no		FALSE	Nigeria	Ogbomoso	LAUTECH	2025_02_01_Prg_Ow_Abj	TRUE	50651	35518	34637	669	212	15133	100	70.123	68.3836	0.41855	1.3208	2769.29	996.689	1643.31	3233.35	713.73	1344.34	2189.9	1435.69	1487.24	1720.94	3.24084	10
barcode15	field	no		FALSE	Nigeria	Ogbomoso	LAUTECH	2025_02_01_Prg_Ow_Abj	TRUE	42810	27606	27096	342	168	15204	100	64.4849	63.2936	0.392432	0.798879	1980.96	712.368	1541.54	2593.45	473.478	899.928	1811.28	1191.72	1029.4	1328.89	3.63549	10
barcode16	field	no		FALSE	Nigeria	Ogbomoso	LAUTECH	2025_02_01_Prg_Ow_Abj	TRUE	41009	22077	21506	451	120	18932	100	53.8345	52.4421	0.292619	1.09976	2356.54	610.707	720.134	1474.07	492.177	929.695	687.548	1170.14	676.366	1033.94	3.85241	10
barcode17	field	no		FALSE	Nigeria	Ogbomoso	LAUTECH	2025_02_01_Prg_Ow_Abj	TRUE	8577	723	685	23	15	7854	100	8.42952	7.98648	0.174886	0.268159	0.160405	51.3166	0.514591	1.11078	118.385	0	16.3126	131.552	48.6507	36.8507	113.367	3
barcode18	field	no		FALSE	Nigeria	Ogbomoso	LAUTECH	2025_02_01_Prg_Ow_Abj	TRUE	42851	1496	1126	307	63	41355	100	3.49117	2.62771	0.147021	0.716436	191.253	10.3456	5.15658	5.26451	35.8696	0.0699013	0.0808709	68.0567	77.8063	46.7373	176.943	4
barcode19	field	no		FALSE	Nigeria	Ogbomoso	LAUTECH	2025_02_01_Prg_Ow_Abj	TRUE	70107	56805	55308	1079	418	13302	100	81.0261	78.8908	0.596231	1.53908	3600.88	1786.76	3452.43	4524.02	1334.58	3083.01	3948.02	2494.21	1833.03	2849.42	2.53056	10
barcode20	field	no		FALSE	Nigeria	Ogbomoso	LAUTECH	2025_02_01_Prg_Ow_Abj	TRUE	45693	33637	33022	466	149	12056	100	73.6152	72.2693	0.326089	1.01985	3875.92	616.283	1184.97	2225.58	645.924	1606.75	1223.88	1919.9	1377	1659.3	6.27901	10
barcode21	field	no		FALSE	Nigeria	Ogbomoso	LAUTECH	2025_02_01_Prg_Ow_Abj	TRUE	70843	66765	65365	1155	245	4078	100	94.2436	92.2674	0.345835	1.63037	2966.59	1556.64	4308.53	5928.32	1196.36	4075.03	4710.3	3485.07	1209.75	3212.99	4.8964	10
barcode22	field	no		FALSE	Nigeria	Ogbomoso	LAUTECH	2025_02_01_Prg_Ow_Abj	TRUE	3132	271	269	0	2	2861	100	8.65262	8.58876	0.063857	0	28.5636	0	1.54875	0.811605	0	4.57812	4.12519	8.89947	34.894	11.1772	34.894	0
barcode23	field	no		FALSE	Nigeria	Ogbomoso	LAUTECH	2025_02_01_Prg_Ow_Abj	TRUE	74545	72626	70984	1211	431	1919	100	97.4257	95.223	0.578174	1.62452	3707.23	1941.79	4236.67	5804.02	1757.59	3973.81	4490.43	4445.85	1802.22	3566.27	3.21871	10
barcode24	field	no		FALSE	Nigeria	Ogbomoso	LAUTECH	2025_02_01_Prg_Ow_Abj	TRUE	22092	14560	14025	454	81	7532	100	65.9062	63.4845	0.366649	2.05504	474.191	219.974	240.121	635.948	1347.8	1145.26	649.673	815.51	282.068	686.992	4.79411	10
barcode25	field	no		FALSE	Nigeria	Ogbomoso	LAUTECH	2025_02_01_Prg_Ow_Abj	TRUE	41447	20450	19743	567	140	20997	100	49.3401	47.6343	0.337781	1.36801	1657.43	502.254	428.747	908.133	897.211	1656.66	257.236	1075.02	500.079	957.817	6.56533	10
barcode26	field	no		FALSE	Nigeria	Ogbomoso	LAUTECH	2025_02_01_Prg_Ow_Abj	TRUE	75159	54803	52460	1995	348	20356	100	72.9161	69.7987	0.463018	2.65437	3031.78	840.982	284.74	1528.65	2329.57	8785.66	641.576	2379.38	1275.47	2535.92	14.9136	10
barcode27	field	no		FALSE	Nigeria	Ogbomoso	LAUTECH	2025_02_01_Prg_Ow_Abj	TRUE	79977	78495	77439	622	434	1482	100	98.147	96.8266	0.542656	0.777724	5921.43	2569.67	5074	6612.7	2905.71	1.73191	5787.07	4049.25	2814.4	3935.6	2.57237	9
barcode28	field	no		FALSE	Nigeria	Ogbomoso	LAUTECH	2025_02_01_Prg_Ow_Abj	TRUE	74113	59428	55731	3197	500	14685	100	80.1857	75.1973	0.674645	4.31368	5420.52	1198.34	761.501	2383.45	2767.04	5641.14	438.491	1920.19	1046.34	2608.16	12.3336	10
barcode29	field	no		FALSE	Nigeria	Ogbomoso	LAUTECH	2025_02_01_Prg_Ow_Abj	TRUE	111001	108622	106000	1983	639	2379	100	97.8568	95.4946	0.57567	1.78647	8727.35	1992.61	5712.32	8269.11	2226.82	6675.99	3365.71	5747.7	5061.34	5292.4	4.37765	10
barcode30	field	no		FALSE	Nigeria	Ogbomoso	LAUTECH	2025_02_01_Prg_Ow_Abj	TRUE	43331	25495	24511	805	179	17836	100	58.8378	56.5669	0.413099	1.85779	1238.98	661.998	564.837	1305.03	1195.5	1994.77	619.544	1610.61	414.887	1196.81	5.67938	10
barcode31	field	no		FALSE	Nigeria	Ogbomoso	LAUTECH	2025_02_01_Prg_Ow_Abj	TRUE	96128	93571	90284	2870	417	2557	100	97.34	93.9206	0.433797	2.9856	5485.28	2554.41	3325.86	6182.12	3249.06	7458.95	4572.84	6095.09	1855.62	4628.1	3.32978	10
barcode32	field	no		FALSE	Nigeria	Ogbomoso	LAUTECH	2025_02_01_Prg_Ow_Abj	TRUE	59875	56933	55124	1551	258	2942	100	95.0864	92.0651	0.430898	2.5904	6262.5	1211.2	603.81	2019.62	2385.91	3154.82	777.177	2668.17	2819.61	2694.88	10.3545	10
barcode33	field	no		FALSE	Nigeria	Ogbomoso	LAUTECH	2025_02_01_Prg_Ow_Abj	TRUE	34853	33580	32867	544	169	1273	100	96.3475	94.3018	0.484894	1.56084	2646.84	1158.16	1526.48	2255.98	668.549	1847.26	2087.4	1790.9	1119.18	1668	2.36286	10
barcode34	field	no		FALSE	Nigeria	Ogbomoso	LAUTECH	2025_02_01_Prg_Ow_Abj	TRUE	37846	34111	32677	1245	189	3735	100	90.1311	86.342	0.499392	3.28965	1634.5	387.519	250.521	1442.57	1750.19	3459.9	488.914	1440.94	357.497	1542.44	16.7454	10
barcode35	field	no		FALSE	Nigeria	Ogbomoso	LAUTECH	2025_02_01_Prg_Ow_Abj	TRUE	45639	41128	39725	1211	192	4511	100	90.1159	87.0418	0.420693	2.65343	2880.57	936.27	1634.35	2561.83	1002.75	2623.1	1903.19	2000.6	1228.36	1892.28	3.07336	10
barcode36	field	no		FALSE	Nigeria	Ogbomoso	LAUTECH	2025_02_01_Prg_Ow_Abj	TRUE	48035	44654	43313	1051	290	3381	100	92.9614	90.1697	0.603726	2.18799	2182.66	1330.33	1565.29	2798.32	976.592	2932.24	2070.74	2649.89	968.593	2105.9	3.69679	10
barcode37	field	no		FALSE	Nigeria	Ogbomoso	LAUTECH	2025_02_01_Prg_Ow_Abj	TRUE	47159	45334	43707	1385	242	1825	100	96.1301	92.6801	0.513158	2.93687	2697.83	1108.16	1412.07	2438.79	1401.17	3636.76	2557.83	2225.48	1154.26	2113.46	2.43232	10
barcode38	field	no		FALSE	Nigeria	Ogbomoso	LAUTECH	2025_02_01_Prg_Ow_Abj	TRUE	27705	25169	24458	547	164	2536	100	90.8464	88.2801	0.591951	1.97437	2253.58	471.397	515.213	1208.83	732.711	1458.5	699.32	1169.23	1072.75	1152.82	4.77053	10
barcode39	field	no		FALSE	Nigeria	Ogbomoso	LAUTECH	2025_02_01_Prg_Ow_Abj	TRUE	59866	51929	49892	1635	402	7937	100	86.7421	83.3395	0.6715	2.7311	4162.01	1506.9	1406.86	3381.96	1834.31	2422.37	1525.18	3245.12	1531.8	2463.64	2.95626	10
barcode40	field	no		FALSE	Nigeria	Ogbomoso	LAUTECH	2025_02_01_Prg_Ow_Abj	TRUE	60596	57153	55720	1069	364	3443	100	94.3181	91.9533	0.6007	1.76414	4691.09	1343.94	2140.08	4443.49	1300.1	2705.75	2559.98	3061.88	2594.52	2799.97	3.48795	10
barcode41	field	no		FALSE	Nigeria	Ogbomoso	LAUTECH	2025_02_01_Prg_Ow_Abj	TRUE	39239	34605	32984	1172	449	4634	100	88.1903	84.0592	1.14427	2.98682	2570.22	854.109	681.537	1400.24	827.37	2220.71	1038.94	2073.8	946.377	1553.84	4.28565	10
barcode42	field	no		FALSE	Nigeria	Ogbomoso	LAUTECH	2025_02_01_Prg_Ow_Abj	TRUE	99298	93546	91375	1427	744	5752	100	94.2073	92.021	0.74926	1.43709	7027.1	2338.18	5124.43	7381.98	1855.04	4413.24	7071.62	4260.85	3458.11	4688.38	3.15579	10
barcode43	field	no		FALSE	Nigeria	Ogbomoso	LAUTECH	2025_02_01_Prg_Ow_Abj	TRUE	91680	88686	86109	1978	599	2994	100	96.7343	93.9234	0.65336	2.1575	5239.69	2400.56	3757.78	6683.3	2343.97	5570.78	4288.36	5292.36	2579.16	4341.67	2.7829	10
barcode44	field	no		FALSE	Nigeria	Ogbomoso	LAUTECH	2025_02_01_Prg_Ow_Abj	TRUE	87457	60104	58160	1245	699	27353	100	68.7241	66.5013	0.79925	1.42356	8347.64	932.964	1039.37	2336.46	1177.32	3050.89	1593.05	3360.24	3317.03	2898.11	8.93786	10
barcode45	field	no		FALSE	Nigeria	Ogbomoso	LAUTECH	2025_02_01_Prg_Ow_Abj	TRUE	85325	81845	79520	1772	553	3480	100	95.9215	93.1966	0.64811	2.07677	6724.47	1987.96	4295.49	5175.45	1951.5	4022.83	3357.78	4518.88	2914.28	3957.43	3.38089	10
barcode46	field	no		FALSE	Nigeria	Ogbomoso	LAUTECH	2025_02_01_Prg_Ow_Abj	TRUE	52539	50208	48379	1482	347	2331	100	95.5633	92.0821	0.660462	2.82076	5096.93	644.116	951.573	1713.04	1450.97	4150.16	191.672	3873.63	2017.5	2381.74	26.454	10
barcode47	field	no		FALSE	Nigeria	Ogbomoso	LAUTECH	2025_02_01_Prg_Ow_Abj	TRUE	60562	58637	57042	1147	448	1925	100	96.8214	94.1878	0.739738	1.89393	5161.43	1089.96	2352.22	3281.59	1505.23	3827.14	2143.65	3236.38	1997.35	2808.84	4.73112	10
barcode28	field	no	144	TRUE	Kenya	Kisumu	KEMRI	2024-07-26_MALARIA-CDC-EXPT3-MC-R2	TRUE	21708	7139	6911	136	92	14569	100	32.8865	31.8362	0.423807	0.626497	613.251	135.899	140.783	150.902	178.729	286.991	362.937	355.493	375.033	308.583	4.4796	10
barcode29	field	no	112	TRUE	Kenya	Kisumu	KEMRI	2024-07-26_MALARIA-CDC-EXPT3-MC-R2	TRUE	17601	3081	3006	45	30	14520	100	17.5047	17.0786	0.170445	0.255667	268.406	40.7565	38.1445	62.3783	66.5602	92.866	147.662	213.93	147.818	126.694	6.8568	8
barcode30	field	no	272	TRUE	Kenya	Kisumu	KEMRI	2024-07-26_MALARIA-CDC-EXPT3-MC-R2	TRUE	15596	6275	6094	115	66	9321	100	40.2347	39.0741	0.423185	0.737369	425.895	85.7934	78.3687	66.9857	191.63	326.894	360.725	407.383	365.694	272.822	6.26447	10
barcode31	field	no	160	TRUE	Kenya	Kisumu	KEMRI	2024-07-26_MALARIA-CDC-EXPT3-MC-R2	TRUE	12461	4048	3985	33	30	8413	100	32.4854	31.9798	0.240751	0.264826	330.302	42.9976	35.0683	51.9812	107.374	163.583	240.636	250.841	252.825	175.132	9.15768	8
barcode32	field	no	96	TRUE	Kenya	Kisumu	KEMRI	2024-07-26_MALARIA-CDC-EXPT3-MC-R2	TRUE	8919	981	934	37	10	7938	100	10.999	10.472	0.11212	0.414845	82.4335	6.72584	4.19644	9.82969	55.6674	56.7632	36.4253	65.1048	40.0447	41.2067	15.8635	5
barcode33	field	no	1120	TRUE	Kenya	Kisumu	KEMRI	2024-07-26_MALARIA-CDC-EXPT3-MC-R2	TRUE	12742	4671	4553	66	52	8071	100	36.6583	35.7322	0.408099	0.517972	455.199	50.1084	57.6911	69.1974	105.335	159.086	203.844	268.451	357.568	210.773	8.90655	10
barcode34	field	no	544	TRUE	Kenya	Kisumu	KEMRI	2024-07-26_MALARIA-CDC-EXPT3-MC-R2	TRUE	16889	8721	8535	112	74	8168	100	51.6372	50.5359	0.438155	0.663154	639.399	102.397	184.53	219.711	116.04	274.702	582.717	507.933	688.371	381.013	6.65757	10
barcode35	field	no	544	TRUE	Kenya	Kisumu	KEMRI	2024-07-26_MALARIA-CDC-EXPT3-MC-R2	TRUE	14272	4979	4823	86	70	9293	100	34.8865	33.7934	0.490471	0.602578	346.432	60.5687	77.1609	119.17	89.1242	182.883	252.348	269.651	341.74	202.176	5.62675	10
barcode36	field	no	608	TRUE	Kenya	Kisumu	KEMRI	2024-07-26_MALARIA-CDC-EXPT3-MC-R2	TRUE	13805	5160	5012	90	58	8645	100	37.3778	36.3057	0.420138	0.651938	356.363	92.894	94.8925	151.365	70.8349	162.214	284.721	294.736	367.992	215.345	3.91923	10
barcode37	field	no	720	TRUE	Kenya	Kisumu	KEMRI	2024-07-26_MALARIA-CDC-EXPT3-MC-R2	TRUE	11548	4354	4233	70	51	7194	100	37.7035	36.6557	0.441635	0.606166	352.84	55.2435	69.252	95.257	70.1404	145.682	266.463	257.611	314.281	191.667	6.27343	10
barcode38	field	no	2048	TRUE	Kenya	Kisumu	KEMRI	2024-07-26_MALARIA-CDC-EXPT3-MC-R2	TRUE	12644	6197	6091	47	59	6447	100	49.0114	48.173	0.466624	0.371718	458.835	81.967	97.0185	107.856	117.818	192.216	348.244	358.087	461.175	269.744	5.71574	10
barcode39	field	no	2640	TRUE	Kenya	Kisumu	KEMRI	2024-07-26_MALARIA-CDC-EXPT3-MC-R2	TRUE	15749	6104	5958	89	57	9645	100	38.758	37.831	0.361928	0.565115	443.757	97.033	114.626	177.916	97.2917	153.451	342.236	358.353	404.748	255.183	4.52661	10
barcode40	field	no	5600	TRUE	Kenya	Kisumu	KEMRI	2024-07-26_MALARIA-CDC-EXPT3-MC-R2	TRUE	17499	10869	10588	186	95	6630	100	62.1121	60.5063	0.542888	1.06292	648.282	274.39	323.421	329.469	157.969	417.856	753.715	429.471	548.212	451.458	2.73689	10
barcode41	field	no	4160	TRUE	Kenya	Kisumu	KEMRI	2024-07-26_MALARIA-CDC-EXPT3-MC-R2	TRUE	18842	12185	11915	131	139	6657	100	64.6694	63.2364	0.737714	0.695255	848.084	264.203	399.798	377.624	240.012	495.132	914.038	522.518	612.899	542.579	3.44656	10
barcode42	field	no	3680	TRUE	Kenya	Kisumu	KEMRI	2024-07-26_MALARIA-CDC-EXPT3-MC-R2	TRUE	15891	10204	9943	178	83	5687	100	64.2124	62.57	0.522308	1.12013	576.105	171.674	313.142	334.486	162.427	423.414	753.017	448.215	582.733	424.06	4.36092	10
barcode43	field	no	16800	TRUE	Kenya	Kisumu	KEMRI	2024-07-26_MALARIA-CDC-EXPT3-MC-R2	TRUE	18967	13744	13426	188	130	5223	100	72.4627	70.7861	0.685401	0.991195	771.803	234.009	528.656	489.58	248.952	642.325	1255.7	590.92	660.406	615.457	5.34319	10
barcode44	field	no	52500	TRUE	Kenya	Kisumu	KEMRI	2024-07-26_MALARIA-CDC-EXPT3-MC-R2	TRUE	22785	17886	17411	309	166	4899	100	78.499	76.4143	0.728549	1.35616	759.847	781.369	725.14	580.753	376.004	778.47	1476.15	676.71	618.73	767.907	2.53742	10
barcode45	field	no	30336	TRUE	Kenya	Kisumu	KEMRI	2024-07-26_MALARIA-CDC-EXPT3-MC-R2	TRUE	24000	17683	17248	278	157	6317	100	73.6792	71.8667	0.654167	1.15833	864.705	447.478	735.865	680.564	384.887	807.668	1635.89	713.664	699.134	789.316	3.64765	10
barcode46	field	no	14400	TRUE	Kenya	Kisumu	KEMRI	2024-07-26_MALARIA-CDC-EXPT3-MC-R2	TRUE	15719	7394	7222	102	70	8325	100	47.0386	45.9444	0.445321	0.648896	336.075	123.48	228.446	285.631	137.66	231.401	632.795	354.431	408.596	316.936	5.08351	10
barcode47	field	no	30064	TRUE	Kenya	Kisumu	KEMRI	2024-07-26_MALARIA-CDC-EXPT3-MC-R2	TRUE	15459	12182	11661	373	148	3277	100	78.802	75.4318	0.957371	2.41283	522.738	281.768	572.868	436.94	280.747	455.826	1062.67	497.944	522.485	512.109	3.7581	10
barcode51	field	no	1136	TRUE	Kenya	Kisumu	KEMRI	2024-07-30_MALARIA-CDC-EXPT4-MC	TRUE	12758	6215	6001	147	67	6543	100	48.7145	47.0372	0.525161	1.15222	514.377	261.668	79.0427	107.511	373.88	381.966	556.708	305.705	225.826	305.284	6.95513	10
barcode52	field	no	1120	TRUE	Kenya	Kisumu	KEMRI	2024-07-30_MALARIA-CDC-EXPT4-MC	TRUE	11504	7009	6844	117	48	4495	100	60.9266	59.4924	0.417246	1.01704	757.043	138.168	172.536	200.635	269.238	365.896	736.347	486.148	279.081	370.567	5.43978	10
barcode53	field	no	1040	TRUE	Kenya	Kisumu	KEMRI	2024-07-30_MALARIA-CDC-EXPT4-MC	TRUE	17265	8574	8318	185	71	8691	100	49.6612	48.1784	0.411237	1.07153	836.779	302.43	180.29	129.764	361.069	464.067	868.743	537.706	275.738	439.264	6.64359	10
barcode54	field	no	928	TRUE	Kenya	Kisumu	KEMRI	2024-07-30_MALARIA-CDC-EXPT4-MC	TRUE	6345	68	28	21	19	6277	100	1.07171	0.441292	0.299448	0.330969	3.71676	2.50118	0.446975	0	0.227623	2.39474	0.655521	1.57968	0.668874	1.21914	3.71676	0
barcode55	field	no	928	TRUE	Kenya	Kisumu	KEMRI	2024-07-30_MALARIA-CDC-EXPT4-MC	TRUE	24232	17027	16658	233	136	7205	100	70.2666	68.7438	0.561241	0.961538	1720.25	359.147	474.747	389.294	637.835	844.628	2009.17	1216.92	752.308	935.94	5.57874	10
barcode56	field	no	1440	TRUE	Kenya	Kisumu	KEMRI	2024-07-30_MALARIA-CDC-EXPT4-MC	TRUE	17700	10543	10221	230	92	7157	100	59.565	57.7458	0.519774	1.29944	841.366	259.797	459.046	301.494	343.998	481.65	1186.07	676.172	436.377	548.457	4.54786	10
barcode57	field	no	1536	TRUE	Kenya	Kisumu	KEMRI	2024-07-30_MALARIA-CDC-EXPT4-MC	TRUE	12713	7842	7609	152	81	4871	100	61.6849	59.8521	0.637143	1.19563	852.512	232.257	154.72	105.743	378.487	369.377	630.066	547.358	275.899	412.691	7.98658	10
barcode58	field	no	2080	TRUE	Kenya	Kisumu	KEMRI	2024-07-30_MALARIA-CDC-EXPT4-MC	TRUE	9670	6720	6572	91	57	2950	100	69.4933	67.9628	0.589452	0.941055	850.581	297.583	152.542	120.245	190.495	302.484	538.726	405.29	307.088	359.733	7.01539	10
barcode59	field	no	2160	TRUE	Kenya	Kisumu	KEMRI	2024-07-30_MALARIA-CDC-EXPT4-MC	TRUE	12678	9913	9679	170	64	2765	100	78.1906	76.3448	0.504811	1.34091	976.355	480.973	329.996	261.91	404.296	567.186	942.89	672.954	333.536	558.429	3.71366	10
barcode60	field	no	2240	TRUE	Kenya	Kisumu	KEMRI	2024-07-30_MALARIA-CDC-EXPT4-MC	TRUE	13059	5817	5628	141	48	7242	100	44.544	43.0967	0.367563	1.07972	684.887	132.357	127.346	124.959	150.852	252.913	495.376	365.393	270.215	285.176	5.43737	10
barcode61	field	no	2368	TRUE	Kenya	Kisumu	KEMRI	2024-07-30_MALARIA-CDC-EXPT4-MC	TRUE	12643	7838	7627	154	57	4805	100	61.9948	60.3259	0.450842	1.21807	881.996	246.031	134.926	118.249	302.895	511.552	541.131	519.493	336.54	409.778	7.39623	10
barcode62	field	no	2656	TRUE	Kenya	Kisumu	KEMRI	2024-07-30_MALARIA-CDC-EXPT4-MC	TRUE	8651	6157	5961	150	46	2494	100	71.171	68.9053	0.53173	1.7339	649.915	227.584	126.787	80.7189	274.402	323.766	474.812	418.211	265.329	328.919	7.95305	10
barcode63	field	no	2848	TRUE	Kenya	Kisumu	KEMRI	2024-07-30_MALARIA-CDC-EXPT4-MC	TRUE	18506	13754	13343	313	98	4752	100	74.3218	72.1009	0.529558	1.69134	1429.95	275.206	370.922	295.931	507.12	827.411	1449.29	1057.83	542.624	748.071	5.24715	10
barcode64	field	no	2880	TRUE	Kenya	Kisumu	KEMRI	2024-07-30_MALARIA-CDC-EXPT4-MC	TRUE	15725	9963	9556	271	136	5762	100	63.3577	60.7695	0.864865	1.72337	776.22	195.119	154.327	131.871	678.684	742.123	810.276	574.393	359.179	502.963	6.09821	10
barcode65	field	no	3680	TRUE	Kenya	Kisumu	KEMRI	2024-07-30_MALARIA-CDC-EXPT4-MC	TRUE	15862	1325	1286	25	14	14537	100	8.3533	8.10743	0.0882613	0.157609	116.282	38.4784	4.61922	15.0776	0.883488	218.954	123.809	80.7273	64.2318	69.5548	22.0332	5
barcode66	field	no	3840	TRUE	Kenya	Kisumu	KEMRI	2024-07-30_MALARIA-CDC-EXPT4-MC	TRUE	15446	7241	7043	133	65	8205	100	46.8795	45.5976	0.420821	0.861064	1034.31	230.96	72.6342	97.5659	347.519	431.262	513.039	389.552	306.776	372.926	14.0466	10
barcode67	field	no	3936	TRUE	Kenya	Kisumu	KEMRI	2024-07-30_MALARIA-CDC-EXPT4-MC	TRUE	21192	14259	13920	263	76	6933	100	67.2848	65.6852	0.358626	1.24103	1301.73	790.463	454.182	366.032	455.302	723.72	1271.63	576.134	605.331	712.137	3.54663	10
barcode68	field	no	4560	TRUE	Kenya	Kisumu	KEMRI	2024-07-30_MALARIA-CDC-EXPT4-MC	TRUE	31652	22186	21729	312	145	9466	100	70.0935	68.6497	0.458107	0.98572	1768.25	1232.48	916.104	730.163	752.1	1093.44	2304.19	948.271	862.632	1145.59	3.15141	10
barcode69	field	no	4640	TRUE	Kenya	Kisumu	KEMRI	2024-07-30_MALARIA-CDC-EXPT4-MC	TRUE	21738	15374	14994	274	106	6364	100	70.7241	68.976	0.487625	1.26047	1433.4	459.698	508.717	375.876	566.101	713.025	1810.37	910.063	681.508	804.213	4.80361	10
barcode70	field	no	5536	TRUE	Kenya	Kisumu	KEMRI	2024-07-30_MALARIA-CDC-EXPT4-MC	TRUE	15110	10306	10035	201	70	4804	100	68.2065	66.413	0.463269	1.33024	813.72	432.835	339.786	230.931	379.408	540.657	965.57	573.503	467.195	528.673	4.16317	10
barcode71	field	no	5824	TRUE	Kenya	Kisumu	KEMRI	2024-07-30_MALARIA-CDC-EXPT4-MC	TRUE	15833	2902	2770	100	32	12931	100	18.3288	17.4951	0.20211	0.631592	250.529	88.9725	15.037	11.6827	340.06	317.896	81.0785	98.1348	92.2765	149.833	19.7535	8
barcode72	field	no	5920	TRUE	Kenya	Kisumu	KEMRI	2024-07-30_MALARIA-CDC-EXPT4-MC	TRUE	23148	16560	16267	203	90	6588	100	71.5397	70.2739	0.388802	0.876966	1300.18	464.362	867.255	580.714	567.954	745.959	1863.39	858.166	654.022	868.579	4.00417	10
barcode73	field	no	6640	TRUE	Kenya	Kisumu	KEMRI	2024-07-30_MALARIA-CDC-EXPT4-MC	TRUE	18533	12451	12104	204	143	6082	100	67.1829	65.3105	0.771597	1.10074	1157.91	232.405	262.097	185.45	536.047	698.979	1026	901.246	575.126	644.451	6.2103	10
barcode74	field	no	6672	TRUE	Kenya	Kisumu	KEMRI	2024-07-30_MALARIA-CDC-EXPT4-MC	TRUE	20509	17796	17339	344	113	2713	100	86.7717	84.5434	0.550978	1.67731	1586.98	983.064	813.4	630.948	485.788	959.524	1815.29	865.969	540.904	931.853	3.34983	10
barcode75	field	no	8000	TRUE	Kenya	Kisumu	KEMRI	2024-07-30_MALARIA-CDC-EXPT4-MC	TRUE	21923	19342	18817	367	158	2581	100	88.227	85.8322	0.720704	1.67404	1226.79	935.254	1213.42	832.239	874.656	1217.94	2112.02	792.164	466.76	1015.65	4.51518	10
barcode76	field	no	9856	TRUE	Kenya	Kisumu	KEMRI	2024-07-30_MALARIA-CDC-EXPT4-MC	TRUE	16363	12238	11898	251	89	4125	100	74.7907	72.7128	0.54391	1.53395	1050.1	300.039	689.063	467.63	417.137	713.868	875.926	657.597	516.825	612.641	3.48826	10
barcode77	field	no	12320	TRUE	Kenya	Kisumu	KEMRI	2024-07-30_MALARIA-CDC-EXPT4-MC	TRUE	17900	13869	13496	299	74	4031	100	77.4804	75.3966	0.413408	1.67039	981.723	882.592	767.725	607.209	416.738	720.371	1417.18	657.297	380.613	733.184	3.71365	10
barcode78	field	no	15392	TRUE	Kenya	Kisumu	KEMRI	2024-07-30_MALARIA-CDC-EXPT4-MC	TRUE	15915	12335	12009	263	63	3580	100	77.5055	75.4571	0.395853	1.65253	869.749	416.475	618.569	403.938	480.833	654.728	1426.68	532.508	371.613	628.052	3.82885	10
barcode79	field	no	16960	TRUE	Kenya	Kisumu	KEMRI	2024-07-30_MALARIA-CDC-EXPT4-MC	TRUE	20677	15842	15457	267	118	4835	100	76.6165	74.7546	0.570682	1.29129	1230.14	844.573	552.805	444.021	462.064	933.816	1908.29	784.679	456.139	838.132	4.28809	10
barcode80	field	no	19536	TRUE	Kenya	Kisumu	KEMRI	2024-07-30_MALARIA-CDC-EXPT4-MC	TRUE	21770	18700	18151	425	124	3070	100	85.898	83.3762	0.569591	1.95223	914.224	765.989	933.242	695.784	735.684	1232.36	2811.17	949.582	344.77	1014.92	8.13019	10
barcode81	field	no	22480	TRUE	Kenya	Kisumu	KEMRI	2024-07-30_MALARIA-CDC-EXPT4-MC	TRUE	14665	12407	12140	171	96	2258	100	84.6028	82.7821	0.65462	1.16604	953.908	716.521	499.288	394.885	396.754	681.86	1369.81	617.998	362.972	653.76	3.7635	10
barcode82	field	no	23104	TRUE	Kenya	Kisumu	KEMRI	2024-07-30_MALARIA-CDC-EXPT4-MC	TRUE	22529	17790	17415	261	114	4739	100	78.9649	77.3004	0.506014	1.15851	1082.54	1240.06	957.467	723.982	498.544	933.106	1994.05	730.067	607.492	946.817	3.27704	10
barcode83	field	no	26640	TRUE	Kenya	Kisumu	KEMRI	2024-07-30_MALARIA-CDC-EXPT4-MC	TRUE	19673	16373	15900	356	117	3300	100	83.2257	80.8214	0.594724	1.80959	1074.22	1034.43	840.899	634.752	564.809	687.835	1906.56	673.013	468.964	852.588	4.05681	10
barcode84	field	no	28640	TRUE	Kenya	Kisumu	KEMRI	2024-07-30_MALARIA-CDC-EXPT4-MC	TRUE	27961	24237	23573	460	204	3724	100	86.6814	84.3067	0.729588	1.64515	1590.63	756.448	1187.82	926.502	674.416	1312.38	2633.65	1524.72	883.452	1258.62	3.477	10
barcode85	field	no	35360	TRUE	Kenya	Kisumu	KEMRI	2024-07-30_MALARIA-CDC-EXPT4-MC	TRUE	24906	19993	19488	346	159	4913	100	80.2738	78.2462	0.6384	1.38922	923.217	656.319	1023.3	797.35	624.228	1151.41	2601.17	1108.25	669.536	1079.23	3.95724	10
barcode86	field	no	65328	TRUE	Kenya	Kisumu	KEMRI	2024-07-30_MALARIA-CDC-EXPT4-MC	TRUE	22401	18148	17764	266	118	4253	100	81.0142	79.3	0.526762	1.18745	1230.65	693.273	1011.02	742.639	478.188	1027.05	2007.85	830.492	669.235	935.65	3.00976	10
barcode87	field	no	67500	TRUE	Kenya	Kisumu	KEMRI	2024-07-30_MALARIA-CDC-EXPT4-MC	TRUE	36126	31122	30214	678	230	5004	100	86.1485	83.6351	0.636661	1.87676	1723.97	1236.4	1830.92	1384.02	1118.53	1677.36	4228.65	1508.59	751.127	1655.41	5.62226	10
barcode88	field	no	76000	TRUE	Kenya	Kisumu	KEMRI	2024-07-30_MALARIA-CDC-EXPT4-MC	TRUE	27172	22158	21665	355	138	5014	100	81.5472	79.7328	0.507876	1.30649	1297.78	704.161	1939.74	997.161	625.66	1096.6	3015.04	1174.47	585.704	1247.8	5.13894	10
barcode89	field	no	122500	TRUE	Kenya	Kisumu	KEMRI	2024-07-30_MALARIA-CDC-EXPT4-MC	TRUE	24193	20282	19756	372	154	3911	100	83.8342	81.66	0.636548	1.53763	1181.99	811.88	1236.11	1021.9	676.123	1063.41	2440.73	902.843	493.654	1046.53	4.93422	10
barcode90	field	no	150000	TRUE	Kenya	Kisumu	KEMRI	2024-07-30_MALARIA-CDC-EXPT4-MC	TRUE	37104	33238	32392	600	246	3866	100	89.5806	87.3006	0.663001	1.61708	2269.14	1266.84	1778.15	1405.11	1109.05	1914.61	4444.66	1980.36	1009.27	1848.92	4.39948	10
barcode91	field	no	155000	TRUE	Kenya	Kisumu	KEMRI	2024-07-30_MALARIA-CDC-EXPT4-MC	TRUE	39110	34356	33235	823	298	4754	100	87.8445	84.9783	0.761953	2.10432	1940.65	1749.59	2072.1	1543.13	1025.65	2191.48	4313.05	1607.06	829.816	1833.37	5.19134	10
barcode92	field	no	287500	TRUE	Kenya	Kisumu	KEMRI	2024-07-30_MALARIA-CDC-EXPT4-MC	TRUE	43936	40000	38865	835	300	3936	100	91.0415	88.4582	0.682811	1.90049	2615.26	1913.95	2285.63	1726.09	1221.26	2637.66	5241.51	2007.7	920.77	2222.22	5.68636	10
barcode07	field	no		FALSE	Kenya	Kisumu	KEMRI	2025-05-28-MALARIA-CDC-EXP1-MW1	TRUE	92665	91119	89426	1063	630	1546	100	98.3316	96.5046	0.679868	1.14714	6580.02	3317.18	3076.38	4230.18	2091.78	6880.69	6501.25	5531	3559.72	5080.08	2.93515	10
barcode08	field	no	7044	TRUE	Kenya	Kisumu	KEMRI	2025-05-28-MALARIA-CDC-EXP1-MW1	TRUE	54026	53098	52054	693	351	928	100	98.2823	96.3499	0.649687	1.28272	3030.48	2086.65	1897.23	2404.92	1039.34	3276.06	3932.35	2167.55	1571.92	2820.21	4.3204	10
barcode09	field	no	912	TRUE	Kenya	Kisumu	KEMRI	2025-05-28-MALARIA-CDC-EXP1-MW1	TRUE	120738	118732	116544	1519	669	2006	100	98.3386	96.5264	0.554092	1.2581	5287.34	5927.44	4649.04	6084.09	2774.32	9921.44	8407.95	6872.99	2144.39	6751.99	7.20192	10
barcode10	field	no	747	TRUE	Kenya	Kisumu	KEMRI	2025-05-28-MALARIA-CDC-EXP1-MW1	TRUE	81499	79633	78219	917	497	1866	100	97.7104	95.9754	0.609823	1.12517	6563.12	1908.92	3187.32	4213.11	2121.02	5632.1	5943.8	5403.17	3977.97	4334.2	3.43633	10
barcode11	field	no	372	TRUE	Kenya	Kisumu	KEMRI	2025-05-28-MALARIA-CDC-EXP1-MW1	TRUE	89862	85593	83786	1407	400	4269	100	95.2494	93.2385	0.445127	1.56573	6138.91	2420.51	655.378	1666.62	2708.73	10170.5	2085.14	8382.51	1367.05	4750.86	18.1501	10
barcode12	field	no	2043	TRUE	Kenya	Kisumu	KEMRI	2025-05-28-MALARIA-CDC-EXP1-MW1	TRUE	63884	62647	61028	1124	495	1237	100	98.0637	95.5294	0.774842	1.75944	2650.69	1832.33	3079.23	4081.92	2261.81	4864.34	5892.35	4795.85	1523.82	3411.12	3.8643	10
barcode13	field	no	320	TRUE	Kenya	Kisumu	KEMRI	2025-05-28-MALARIA-CDC-EXP1-MW1	TRUE	71393	68593	67475	823	295	2800	100	96.078	94.5121	0.413206	1.15277	3394.89	2326.42	1922.86	3110.56	2166.79	7224.99	4544.11	6693.53	1289.88	3856.27	5.18523	10
barcode14	field	no	376	TRUE	Kenya	Kisumu	KEMRI	2025-05-28-MALARIA-CDC-EXP1-MW1	TRUE	85102	82500	80970	1160	370	2602	100	96.9425	95.1446	0.434772	1.36307	3212.49	3964.9	2173.62	3734.47	2197.09	7897.16	2811.06	6212.81	1282.91	4369.39	7.95025	10
barcode15	field	no	124	TRUE	Kenya	Kisumu	KEMRI	2025-05-28-MALARIA-CDC-EXP1-MW1	TRUE	69321	65663	64463	950	250	3658	100	94.7231	92.992	0.360641	1.37044	4037.56	2191.6	712.169	1492.37	1696.34	6677.36	960.942	5973.8	1145.07	3475.56	13.8374	10
barcode16	field	no	384	TRUE	Kenya	Kisumu	KEMRI	2025-05-28-MALARIA-CDC-EXP1-MW1	TRUE	87879	85659	84045	1155	459	2220	100	97.4738	95.6372	0.522309	1.31431	8918.47	2011.37	1788.27	3251.84	3117.6	7463.22	4331.47	6698.81	3684.27	4784.62	4.98442	10
barcode17	field	no	329	TRUE	Kenya	Kisumu	KEMRI	2025-05-28-MALARIA-CDC-EXP1-MW1	TRUE	81612	77820	76918	626	276	3792	100	95.3536	94.2484	0.338186	0.767044	9999.53	1268.2	232.702	713.313	1798.21	7382.74	631.896	7768.69	4013.97	4420	44.4616	10
barcode18	field	no		FALSE	Kenya	Kisumu	KEMRI	2025-05-28-MALARIA-CDC-EXP1-MW1	TRUE	95805	94672	93006	1065	601	1133	100	98.8174	97.0784	0.627316	1.11163	4793.67	2505.05	4690.47	5966.65	2512.82	6298.81	8539.74	5518.97	2824.78	5187.21	3.40764	10
barcode19	field	no	498	TRUE	Kenya	Kisumu	KEMRI	2025-05-28-MALARIA-CDC-EXP1-MW1	TRUE	116614	113868	112312	976	580	2746	100	97.6452	96.3109	0.497367	0.836949	7422.9	4680.1	3498.54	5727.78	2986.21	9331.81	6755.52	8725.29	4066.47	6390.45	3.06036	10
barcode20	field	no	1152	TRUE	Kenya	Kisumu	KEMRI	2025-05-28-MALARIA-CDC-EXP1-MW1	TRUE	67959	67314	66049	856	409	645	100	99.0509	97.1895	0.601833	1.25958	5013.29	2370.1	3078.33	4216.97	1728.38	4807.05	5091.76	4867.96	2520.56	3792.91	2.14742	10
barcode21	field	no	410	TRUE	Kenya	Kisumu	KEMRI	2025-05-28-MALARIA-CDC-EXP1-MW1	TRUE	86882	85993	84587	883	523	889	100	98.9768	97.3585	0.601966	1.01632	7142.32	2001.6	3074.99	4470.83	2484.47	7808.8	5048.44	7723.94	3076.19	4858.18	3.85695	10
barcode22	field	no	621	TRUE	Kenya	Kisumu	KEMRI	2025-05-28-MALARIA-CDC-EXP1-MW1	TRUE	73347	71812	70759	720	333	1535	100	97.9072	96.4716	0.454006	0.981635	5238.57	3232.08	2341.31	3416.59	1692.01	5453.25	4710.36	4569.31	2700.41	4053.66	3.06649	10
barcode23	field	no	313	TRUE	Kenya	Kisumu	KEMRI	2025-05-28-MALARIA-CDC-EXP1-MW1	TRUE	83622	80309	78989	951	369	3313	100	96.0381	94.4596	0.441271	1.13726	7806.44	1675.36	1775.05	3407.1	2795.29	5906.79	4160.73	6273.94	3621.36	4597.06	5.09945	10
barcode24	field	no	444	TRUE	Kenya	Kisumu	KEMRI	2025-05-28-MALARIA-CDC-EXP1-MW1	TRUE	112426	110174	108691	1010	473	2252	100	97.9969	96.6778	0.420721	0.898369	8626.24	3136.93	2763.36	4432.03	2998.16	8139.21	6218.93	8424.12	5376.62	6099.51	3.93563	10
barcode25	field	no	434	TRUE	Kenya	Kisumu	KEMRI	2025-05-28-MALARIA-CDC-EXP1-MW1	TRUE	83213	80954	79830	751	373	2259	100	97.2853	95.9345	0.448247	0.902503	6737.98	2490.7	1745.01	3596.43	2559.71	6018.7	5058.45	5822.07	3894.32	4510.2	4.11145	10
barcode26	field	no	4196	TRUE	Kenya	Kisumu	KEMRI	2025-05-28-MALARIA-CDC-EXP1-MW1	TRUE	74950	74051	72838	690	523	899	100	98.8005	97.1821	0.697799	0.920614	4374.91	2231.39	3967.23	5309.04	2165.6	5386.95	7486.63	4244.81	2417.42	4048.96	3.35363	10
barcode27	field	no	7845	TRUE	Kenya	Kisumu	KEMRI	2025-05-28-MALARIA-CDC-EXP1-MW1	TRUE	54863	54276	53370	557	349	587	100	98.9301	97.2787	0.63613	1.01526	2465.3	2510.63	3213.51	3659.33	1203.12	3942.58	6093.35	2530.51	1600.86	2962.55	3.80392	10
barcode28	field	no	1028	TRUE	Kenya	Kisumu	KEMRI	2025-05-28-MALARIA-CDC-EXP1-MW1	TRUE	105078	103037	101260	1229	548	2041	100	98.0576	96.3665	0.521517	1.16961	6430.65	4552.71	4240.51	5493.55	2788.95	7191.91	8244.07	5866.62	3869.1	5555.42	2.1302	10
barcode29	field	no	1142	TRUE	Kenya	Kisumu	KEMRI	2025-05-28-MALARIA-CDC-EXP1-MW1	TRUE	90220	89243	87881	962	400	977	100	98.9171	97.4074	0.443361	1.06628	5425.76	3830.41	3529.6	4868.24	2061.73	6213.37	6872.4	5257.12	3176.78	4855.34	2.30286	10
barcode30	field	no		FALSE	Kenya	Kisumu	KEMRI	2025-05-28-MALARIA-CDC-EXP1-MW1	TRUE	87557	85003	83417	1193	393	2554	100	97.083	95.2717	0.44885	1.36254	6614.2	1919.19	3014.73	4713.54	3070.22	6397.23	6009.16	6533.72	3586.77	4693.72	3.44456	10
barcode31	field	no	549	TRUE	Kenya	Kisumu	KEMRI	2025-05-28-MALARIA-CDC-EXP1-MW1	TRUE	4539	1425	1368	42	15	3114	100	31.3946	30.1388	0.330469	0.925314	105.195	2.68657	2.99146	4.92992	13.2346	27.6283	6.50933	19.7497	387.177	63.0716	105.024	3
barcode32	field	no	317	TRUE	Kenya	Kisumu	KEMRI	2025-05-28-MALARIA-CDC-EXP1-MW1	TRUE	67923	66616	65293	974	349	1307	100	98.0758	96.128	0.513817	1.43398	6530.68	1250.57	921.823	2556.33	2942.98	5629.94	1400.86	6995.01	3035.68	3682.95	7.58001	10
barcode33	field	no	632	TRUE	Kenya	Kisumu	KEMRI	2025-05-28-MALARIA-CDC-EXP1-MW1	TRUE	79442	78075	76866	759	450	1367	100	98.2792	96.7574	0.566451	0.955414	7428.76	1729.9	2516.18	4289.91	1905.28	6178.7	5684.6	5447.66	4283.09	4373.05	4.29184	10
barcode34	field	no	1298	TRUE	Kenya	Kisumu	KEMRI	2025-05-28-MALARIA-CDC-EXP1-MW1	TRUE	126636	124145	121138	2105	902	2491	100	98.0329	95.6584	0.712278	1.66224	9041	3857.31	5450.08	7261.66	3490.25	7521.3	9782.14	8062.65	6267.73	6817.37	2.53534	10
barcode35	field	no	151	TRUE	Kenya	Kisumu	KEMRI	2025-05-28-MALARIA-CDC-EXP1-MW1	TRUE	94439	92746	91124	1172	450	1693	100	98.2073	96.4898	0.476498	1.24101	4220.65	4247.38	2519.53	4595.81	2839.91	8264.33	5376.27	8448.54	1648.71	5036.59	5.12122	10
barcode36	field	no	279	TRUE	Kenya	Kisumu	KEMRI	2025-05-28-MALARIA-CDC-EXP1-MW1	TRUE	76522	74859	73638	780	441	1663	100	97.8268	96.2311	0.576305	1.01931	2295.42	5365.88	3317.07	5282.99	2254.03	6475.09	6867.09	5211.14	1036.71	4240.66	6.61757	10
barcode37	field	no	2350	TRUE	Kenya	Kisumu	KEMRI	2025-05-28-MALARIA-CDC-EXP1-MW1	TRUE	90381	88050	86559	1013	478	2331	100	97.4209	95.7712	0.528872	1.12081	2906.9	4706.52	4030.19	5867.34	2338.35	6970.79	8467.36	6482.17	1403	4950.31	6.03086	10
barcode38	field	no	364	TRUE	Kenya	Kisumu	KEMRI	2025-05-28-MALARIA-CDC-EXP1-MW1	TRUE	87874	85549	84202	967	380	2325	100	97.3542	95.8213	0.432437	1.10044	4464.49	3462.04	1823.33	3845.77	2679.96	9161.94	4489.14	8274.01	1621.06	4730.42	5.10092	10
barcode39	field	no	961	TRUE	Kenya	Kisumu	KEMRI	2025-05-28-MALARIA-CDC-EXP1-MW1	TRUE	114334	110705	109017	1136	552	3629	100	96.826	95.3496	0.482796	0.99358	4899.13	3245	4513.86	6910.78	3114.23	9939.12	9233.81	9229.79	2927.09	6087.88	3.15353	10
barcode40	field	no	1082	TRUE	Kenya	Kisumu	KEMRI	2025-05-28-MALARIA-CDC-EXP1-MW1	TRUE	108828	105033	103427	934	672	3795	100	96.5128	95.0371	0.617488	0.858235	6691.88	2566.4	3854.71	5727.74	2702.53	8368.04	8988.95	9838.75	2995.64	5955.68	3.83218	10
barcode01	field	no	466	TRUE	Kenya	Kisumu	KEMRI	2025-06-05_ATSB_PCMW002	TRUE	19630	19324	18943	312	69	306	100	98.4412	96.5003	0.351503	1.5894	1508.22	1155.18	616.204	1066.65	750.302	2036.52	661.351	1806.31	204.311	1122.47	8.79793	10
barcode02	field	no	1543	TRUE	Kenya	Kisumu	KEMRI	2025-06-05_ATSB_PCMW002	TRUE	33183	32714	31954	594	166	469	100	98.5866	96.2963	0.500256	1.79007	1615.68	2424.53	2037.84	2540.89	1161.64	3091.2	2023.39	2099.13	269.599	1918.6	9.38987	10
barcode03	field	no	4652	TRUE	Kenya	Kisumu	KEMRI	2025-06-05_ATSB_PCMW002	TRUE	36841	36252	35391	648	213	589	100	98.4012	96.0642	0.57816	1.75891	2846.46	2484.72	2310.6	2995.44	1113.04	2558.11	2316.9	1982.48	362.964	2115.81	8.23005	10
barcode04	field	no	317	TRUE	Kenya	Kisumu	KEMRI	2025-06-05_ATSB_PCMW002	TRUE	31607	30484	29867	485	132	1123	100	96.447	94.4949	0.417629	1.53447	2521.82	2037.99	790.527	939.601	1500.16	3791.52	889.11	2700.13	278.219	1785.48	9.67031	10
barcode05	field	no	1481	TRUE	Kenya	Kisumu	KEMRI	2025-06-05_ATSB_PCMW002	TRUE	26843	26392	25716	519	157	451	100	98.3199	95.8015	0.584882	1.93346	1582.34	2444.18	1726.21	2059.02	1021.23	2131.29	1865.94	1521.54	231.146	1552.47	10.5286	10
barcode06	field	no	1123	TRUE	Kenya	Kisumu	KEMRI	2025-06-05_ATSB_PCMW002	TRUE	27339	26855	26209	533	113	484	100	98.2296	95.8667	0.413329	1.9496	2280.24	1485.56	1568.2	1773.06	1341.8	2354.79	1419.4	1780.74	320.401	1552.77	7.09469	10
barcode07	field	no	249	TRUE	Kenya	Kisumu	KEMRI	2025-06-05_ATSB_PCMW002	TRUE	30065	28611	27927	531	153	1454	100	95.1638	92.8887	0.508897	1.76617	3103.61	2056.09	921.357	1029.36	1167.3	3141.97	1094.79	2016.01	240.616	1670.97	12.8452	10
barcode08	field	no	2707	TRUE	Kenya	Kisumu	KEMRI	2025-06-05_ATSB_PCMW002	TRUE	18055	17729	17314	330	85	326	100	98.1944	95.8959	0.470784	1.82775	1277.03	934.278	1209.49	1604.1	629.787	1447.24	1374.8	974.396	211.349	1039.3	7.55408	10
barcode09	field	no	2685	TRUE	Kenya	Kisumu	KEMRI	2025-06-05_ATSB_PCMW002	TRUE	44808	43213	42258	764	191	1595	100	96.4404	94.3091	0.426263	1.70505	3191.31	2165.75	2936.72	3636.79	1874.22	3243.35	3365.56	2313.99	592.818	2460.51	6.12442	10
barcode10	field	no	1247	TRUE	Kenya	Kisumu	KEMRI	2025-06-05_ATSB_PCMW002	TRUE	23361	23114	22611	386	117	247	100	98.9427	96.7895	0.500835	1.65233	1395.98	1812.95	1610.95	1871.95	789.768	1724.44	1538.36	1110.91	184.806	1298.18	10.0748	10
barcode11	field	no	1644	TRUE	Kenya	Kisumu	KEMRI	2025-06-05_ATSB_PCMW002	TRUE	33652	33105	32223	737	145	547	100	98.3745	95.7536	0.430881	2.19006	2116.38	2999.91	1807.77	1993.91	1303.24	3014.9	1905.3	1630.69	313.278	1861.61	9.5454	10
barcode12	field	no	1921	TRUE	Kenya	Kisumu	KEMRI	2025-06-05_ATSB_PCMW002	TRUE	17365	17112	16726	302	84	253	100	98.543	96.3202	0.483732	1.73913	1152.98	819.515	1224.32	1631.82	644.902	1341.49	1079.66	1062.53	197.68	976.801	8.21331	10
barcode13	field	no	4877	TRUE	Kenya	Kisumu	KEMRI	2025-06-05_ATSB_PCMW002	TRUE	38535	37931	37226	538	167	604	100	98.4326	96.6031	0.433372	1.39613	1608.85	2234.39	2973.65	4128.58	1391.13	3270.87	3217.2	2153.07	249.089	2221.02	16.5084	10
barcode14	field	no	216	TRUE	Kenya	Kisumu	KEMRI	2025-06-05_ATSB_PCMW002	TRUE	15672	14914	14590	261	63	758	100	95.1633	93.096	0.401991	1.66539	2019.77	638.878	351.46	603.48	780.085	1360.46	445.16	1186.34	168.604	845.989	11.9087	10
barcode15	field	no	3385	TRUE	Kenya	Kisumu	KEMRI	2025-06-05_ATSB_PCMW002	TRUE	20584	20346	19812	444	90	238	100	98.8438	96.2495	0.437233	2.15702	1171.43	1933.23	1386.61	1653.18	701.157	1455.69	1342.44	955.355	130.927	1176.4	14.6538	10
barcode16	field	no	38746	TRUE	Kenya	Kisumu	KEMRI	2025-06-05_ATSB_PCMW002	TRUE	34795	33844	32992	634	218	951	100	97.2668	94.8182	0.626527	1.8221	1476.21	3102.72	2576.32	3130.19	1028.75	2278.48	3024.23	1342.92	262.361	1972.52	11.8855	10
barcode47	field	no	101	TRUE	Kenya	Kisumu	KEMRI	2025-06-05_ATSB_PCMW002	TRUE	9769	9484	9305	134	45	285	100	97.0826	95.2503	0.460641	1.37169	1171.43	432.226	146.952	304.072	345.201	907.801	286.34	601.357	86.8179	549.48	13.8082	10
barcode48	field	no	173	TRUE	Kenya	Kisumu	KEMRI	2025-06-05_ATSB_PCMW002	TRUE	17918	17501	17018	398	85	417	100	97.6727	94.9771	0.474383	2.22123	2336.24	817.126	612.407	996.887	728.035	1319.72	775.107	1121.15	292.159	1003.8	7.96919	10
barcode49	field	no	129	TRUE	Kenya	Kisumu	KEMRI	2025-06-05_ATSB_PCMW002	TRUE	17305	16998	16619	298	81	307	100	98.2259	96.0358	0.468073	1.72205	2018.9	762.101	451.626	910.232	631.783	1476.8	758.037	1489.25	322.194	987.478	6.24672	10
barcode50	field	no	354	TRUE	Kenya	Kisumu	KEMRI	2025-06-05_ATSB_PCMW002	TRUE	20564	20264	19592	583	89	300	100	98.5411	95.2733	0.432795	2.83505	2204.68	901.219	544.007	1201.19	1019.49	1845.26	954.106	1577.08	280.162	1156.78	7.8413	10
barcode51	field	no	124	TRUE	Kenya	Kisumu	KEMRI	2025-06-05_ATSB_PCMW002	TRUE	25458	25039	24461	450	128	419	100	98.3542	96.0837	0.502789	1.76762	2474.49	1683.71	610.208	1191.44	1017.03	2162.03	961.959	1916.29	288.411	1432.75	8.55009	10
barcode52	field	no	770	TRUE	Kenya	Kisumu	KEMRI	2025-06-05_ATSB_PCMW002	TRUE	29504	29278	28453	612	213	226	100	99.234	96.4378	0.721936	2.0743	1580.36	2175.08	1996.02	2795.45	1163.92	2542.78	1295.33	1490.71	218.172	1648.95	12.7546	10
barcode53	field	no	145	TRUE	Kenya	Kisumu	KEMRI	2025-06-05_ATSB_PCMW002	TRUE	22655	22377	21865	393	119	278	100	98.7729	96.5129	0.52527	1.73472	2151.48	1190.15	825.273	1350.6	793.438	2145.01	600.461	1781.71	240.596	1299.63	8.90528	10
barcode54	field	no	103	TRUE	Kenya	Kisumu	KEMRI	2025-06-05_ATSB_PCMW002	TRUE	16403	16162	15759	302	101	241	100	98.5308	96.0739	0.615741	1.84113	1669.38	642.246	594.681	972.577	932.726	1652.39	322.606	1368.73	249.262	945.656	6.67054	10
barcode55	field	no	210	TRUE	Kenya	Kisumu	KEMRI	2025-06-05_ATSB_PCMW002	TRUE	31692	31284	30579	516	189	408	100	98.7126	96.4881	0.596365	1.62817	2415	1851.67	1550.26	2286.44	1472.01	3373.53	782.778	2675.87	353.061	1828.23	7.55764	10
barcode56	field	no	188	TRUE	Kenya	Kisumu	KEMRI	2025-06-05_ATSB_PCMW002	TRUE	19525	18969	18421	415	133	556	100	97.1524	94.3457	0.681178	2.12548	1510.86	785.236	220.732	684.945	1259.18	2694.99	63.0412	2220.36	228.29	1109.42	34.6708	10
barcode57	field	no	450	TRUE	Kenya	Kisumu	KEMRI	2025-06-05_ATSB_PCMW002	TRUE	26996	26763	26089	493	181	233	100	99.1369	96.6402	0.67047	1.8262	2683.83	1355.47	1264.53	2026.6	1075.45	1990.21	2145.79	1420.21	396.104	1548.39	6.75849	10
barcode58	field	no	249	TRUE	Kenya	Kisumu	KEMRI	2025-06-05_ATSB_PCMW002	TRUE	17195	16954	16577	270	107	241	100	98.5984	96.4059	0.622274	1.57022	1711.5	1367.68	481.354	894.162	503.013	1363.68	618.536	1103.62	257.171	977.279	6.62934	10
barcode59	field	no	350	TRUE	Kenya	Kisumu	KEMRI	2025-06-05_ATSB_PCMW002	TRUE	17181	16628	16226	306	96	553	100	96.7813	94.4415	0.558757	1.78104	1740.83	1261.13	375.402	625.055	751.607	1793.7	655.785	1151.24	172.399	970.338	10.0394	10
barcode60	field	no	171	TRUE	Kenya	Kisumu	KEMRI	2025-06-05_ATSB_PCMW002	TRUE	10382	9903	9678	155	70	479	100	95.3862	93.219	0.674244	1.49297	1504.3	351.588	108.646	269.221	408.569	1082.64	76.2644	942.742	239.151	553.789	19.4695	10
barcode61	field	no	247	TRUE	Kenya	Kisumu	KEMRI	2025-06-05_ATSB_PCMW002	TRUE	7138	6726	6506	143	77	412	100	94.2281	91.146	1.07873	2.00336	1192.99	233.991	85.7708	207.797	351.191	592.647	149.323	529.672	122.536	394.22	13.7487	10
barcode62	field	no	123	TRUE	Kenya	Kisumu	KEMRI	2025-06-05_ATSB_PCMW002	TRUE	7248	6984	6816	107	61	264	100	96.3576	94.0397	0.841611	1.47627	737.777	608.923	159.078	317.805	268.163	607.446	289.143	417.981	66.9503	403.814	10.8576	10
barcode63	field	no	254	TRUE	Kenya	Kisumu	KEMRI	2025-06-05_ATSB_PCMW002	TRUE	19120	18486	18109	247	130	634	100	96.6841	94.7123	0.679916	1.29184	2427.62	680.71	703.88	1020.24	822.366	1831.04	1027.89	1393.6	273.724	1097.57	8.83659	10
barcode64	field	no	182	TRUE	Kenya	Kisumu	KEMRI	2025-06-05_ATSB_PCMW002	TRUE	13555	13175	12733	364	78	380	100	97.1966	93.9358	0.575433	2.68536	1700.24	708.266	322.556	575.433	480.129	1026.52	554.957	824.766	140.543	756.396	12.0122	10
barcode65	field	no	112	TRUE	Kenya	Kisumu	KEMRI	2025-06-05_ATSB_PCMW002	TRUE	26176	25624	25030	481	113	552	100	97.8912	95.6219	0.431693	1.83756	2200.92	1472.72	590.516	1090.36	916.888	2466.1	904.049	2001.98	240.565	1463.16	11.374	10
barcode66	field	no	145	TRUE	Kenya	Kisumu	KEMRI	2025-06-05_ATSB_PCMW002	TRUE	20987	20392	19889	408	95	595	100	97.1649	94.7682	0.452661	1.94406	2583.56	915.408	685.352	1061.82	967.001	1749.69	746.618	1562.18	298.487	1185.32	8.62664	10
barcode67	field	no	101	TRUE	Kenya	Kisumu	KEMRI	2025-06-05_ATSB_PCMW002	TRUE	29286	28893	28225	553	115	393	100	98.6581	96.3771	0.392679	1.88827	3965.79	1101.97	767.795	1212.63	1125.37	2782.34	871.375	2611.78	415.869	1666.81	9.51327	10
barcode68	field	no		FALSE	Kenya	Kisumu	KEMRI	2025-06-05_ATSB_PCMW002	TRUE	39702	39156	38246	697	213	546	100	98.6248	96.3327	0.536497	1.75558	3873.4	2072.77	2337.13	2821.8	1223.49	2657.79	2380.99	2131	557.341	2256.81	6.93734	10
barcode69	field	no	177	TRUE	Kenya	Kisumu	KEMRI	2025-06-05_ATSB_PCMW002	TRUE	32137	31387	30723	522	142	750	100	97.6662	95.6001	0.441858	1.6243	3712.41	1185.2	1180.27	1805.81	1381.2	2855.12	1268.65	3017.83	319.96	1823.45	11.5666	10
barcode70	field	no	227	TRUE	Kenya	Kisumu	KEMRI	2025-06-05_ATSB_PCMW002	TRUE	16525	16267	15860	298	109	258	100	98.4387	95.9758	0.659607	1.80333	2152.69	804.113	735.898	1001.99	569.627	1354.81	849.578	1175.58	159.874	956.964	13.3812	10
barcode71	field	no	237	TRUE	Kenya	Kisumu	KEMRI	2025-06-05_ATSB_PCMW002	TRUE	34213	33640	32883	573	184	573	100	98.3252	96.1126	0.537807	1.6748	2267.66	2681.75	1101.61	1651.9	1289.03	2834.33	1448.44	2200.06	250.419	1938.47	14.5555	10
barcode72	field	no	232	TRUE	Kenya	Kisumu	KEMRI	2025-06-05_ATSB_PCMW002	TRUE	31185	30472	29860	497	115	713	100	97.7136	95.7512	0.368767	1.59371	2441.01	2015.86	1038.3	1413.3	1060.15	2181.89	1103.11	1700.23	277.526	1699.77	13.5224	10
barcode73	field	no	146	TRUE	Kenya	Kisumu	KEMRI	2025-06-05_ATSB_PCMW002	TRUE	37953	37017	35682	1127	208	936	100	97.5338	94.0163	0.548046	2.96946	4157.32	1716.79	1327.74	2038.93	1590.29	2579.41	1551.4	2943.68	440.07	2061.42	9.42554	10
barcode74	field	no	156	TRUE	Kenya	Kisumu	KEMRI	2025-06-05_ATSB_PCMW002	TRUE	38281	36424	35194	1110	120	1857	100	95.149	91.9359	0.313471	2.89961	2762.58	1197.03	911.076	1524.69	2328.47	4107.92	1150.3	3630.57	416.368	2025.44	8.69874	10
barcode75	field	no	104	TRUE	Kenya	Kisumu	KEMRI	2025-06-05_ATSB_PCMW002	TRUE	32852	32405	31692	574	139	447	100	98.6394	96.469	0.42311	1.74723	3471.38	1773.73	841.725	1402.3	1811.74	3252.4	1316.83	2347.28	354.983	1851.25	9.75151	10
barcode76	field	no	326	TRUE	Kenya	Kisumu	KEMRI	2025-06-05_ATSB_PCMW002	TRUE	30050	29191	28583	500	108	859	100	97.1414	95.1181	0.359401	1.66389	3802.21	1113.95	1166.83	1632.64	1277.14	2436.08	976.483	2526.21	405.462	1675.17	9.35441	10
barcode77	field	no	335	TRUE	Kenya	Kisumu	KEMRI	2025-06-05_ATSB_PCMW002	TRUE	33693	32756	32027	591	138	937	100	97.219	95.0554	0.409581	1.75407	3049.73	1994.18	1162.31	1865.17	1120.51	2901.81	1298.3	2521.59	331.336	1902.98	9.17665	10
barcode78	field	no	571	TRUE	Kenya	Kisumu	KEMRI	2025-06-05_ATSB_PCMW002	TRUE	19084	18032	17563	398	71	1052	100	94.4875	92.03	0.372039	2.08552	2709.31	675.12	189.754	474.951	1118.65	1966.95	338.886	1153	200.267	1024.66	14.2031	10
barcode79	field	no	346	TRUE	Kenya	Kisumu	KEMRI	2025-06-05_ATSB_PCMW002	TRUE	21609	21128	20664	355	109	481	100	97.7741	95.6268	0.504419	1.64283	2317.94	1242.16	528.447	826.406	898.316	2140.6	672.685	1630	218.584	1243.47	10.556	10
barcode80	field	no	540	TRUE	Kenya	Kisumu	KEMRI	2025-06-05_ATSB_PCMW002	TRUE	20939	20109	19596	419	94	830	100	96.0361	93.5861	0.448923	2.00105	2284.43	843.277	946.126	1274.26	836.971	1855.77	1152.99	1544.91	251.245	1166.63	9.05641	10
barcode81	field	no	103	TRUE	Kenya	Kisumu	KEMRI	2025-06-05_ATSB_PCMW002	TRUE	21344	20579	20223	256	100	765	100	96.4159	94.7479	0.468516	1.1994	1717.65	788.02	484.256	873.379	1735.9	2771.91	927.814	1570.54	188.449	1200.01	9.06657	10
barcode82	field	no	273	TRUE	Kenya	Kisumu	KEMRI	2025-06-05_ATSB_PCMW002	TRUE	24710	23837	23301	421	115	873	100	96.467	94.2979	0.465399	1.70376	2988	1476.95	662.902	972.662	1034.22	2074.4	843.236	1766.15	384.935	1400.1	7.74223	10
barcode83	field	no	160	TRUE	Kenya	Kisumu	KEMRI	2025-06-05_ATSB_PCMW002	TRUE	35510	34677	33839	688	150	833	100	97.6542	95.2943	0.422416	1.93748	3068.35	2437.27	1476.21	1950.24	1302.98	2615.01	1627.2	2002.9	454.533	1935.77	6.73574	10
barcode84	field	no	2755	TRUE	Kenya	Kisumu	KEMRI	2025-06-05_ATSB_PCMW002	TRUE	33587	33275	32547	577	151	312	100	99.0711	96.9036	0.449579	1.71793	2417.12	3096.73	1886.82	2375.12	1033.35	2233.81	1831.44	1585.4	385.002	1891.96	8.02258	10
barcode85	field	no	485	TRUE	Kenya	Kisumu	KEMRI	2025-06-05_ATSB_PCMW002	TRUE	40574	40011	39159	656	196	563	100	98.6124	96.5125	0.483068	1.6168	2938.16	2828.38	2090.55	2582.34	1316.64	3416.95	2420.92	2115.23	460.454	2261.71	6.36718	10
barcode86	field	no	106	TRUE	Kenya	Kisumu	KEMRI	2025-06-05_ATSB_PCMW002	TRUE	10453	4366	4221	131	14	6087	100	41.7679	40.3808	0.133933	1.25323	0	37.729	0	54.7167	500.758	1464.64	15.2185	89.6535	23.9156	239.567	209.045	5
barcode87	field	no	279	TRUE	Kenya	Kisumu	KEMRI	2025-06-05_ATSB_PCMW002	TRUE	46213	44973	43843	957	173	1240	100	97.3168	94.8716	0.374354	2.07085	4331.13	2671.79	1240.35	1791.22	1822.99	4115.76	1516.97	3088.27	613.978	2459.7	7.04273	10
barcode88	field	no	4828	TRUE	Kenya	Kisumu	KEMRI	2025-06-05_ATSB_PCMW002	TRUE	58259	57821	56426	1083	312	438	100	99.2482	96.8537	0.53554	1.85894	2996.93	2681.79	4730.58	5897.35	2428.04	4690.36	5340.31	2947.09	579.871	3353.03	10.1526	10
barcode89	field	no	210	TRUE	Kenya	Kisumu	KEMRI	2025-06-05_ATSB_PCMW002	TRUE	24224	23512	22910	497	105	712	100	97.0608	94.5756	0.433454	2.05168	2525.59	1458.36	537.846	898.323	1118.32	2231.12	839.739	1814.49	267.646	1328	9.40119	10
barcode90	field	no	204	TRUE	Kenya	Kisumu	KEMRI	2025-06-05_ATSB_PCMW002	TRUE	40022	39188	38268	727	193	834	100	97.9161	95.6174	0.482235	1.8165	2039.06	1839.86	2424.01	3219.67	1818.95	3742.7	2450.38	2951.24	304.013	2249.84	10.5558	10
barcode91	field	no	589	TRUE	Kenya	Kisumu	KEMRI	2025-06-05_ATSB_PCMW002	TRUE	43584	43154	42199	751	204	430	100	99.0134	96.8222	0.468062	1.72311	3750.88	2970.49	2223.12	2760.86	1519.87	3413.91	2448.17	2481.17	495.189	2436.12	7.55938	10
barcode92	field	no	238	TRUE	Kenya	Kisumu	KEMRI	2025-06-05_ATSB_PCMW002	TRUE	29167	27880	27079	683	118	1287	100	95.5875	92.8412	0.404567	2.34169	2214.29	1495.79	332.784	827.488	1989.7	4640.32	719.035	1622.84	179.495	1565.24	12.2679	10
barcode93	field	no	675	TRUE	Kenya	Kisumu	KEMRI	2025-06-05_ATSB_PCMW002	TRUE	24190	23973	23366	483	124	217	100	99.1029	96.5936	0.512609	1.99669	1454.94	1264.72	1519.29	1939.57	980.153	2050.26	1641.92	1546.44	221.596	1384.44	8.7134	10
barcode94	field	no	12639	TRUE	Kenya	Kisumu	KEMRI	2025-06-05_ATSB_PCMW002	TRUE	43325	42787	41792	720	275	538	100	98.7582	96.4616	0.634737	1.66186	2622.94	2051.72	3848.53	4534.35	1328.03	2853.75	3964.98	2089.14	446.075	2463.98	10.1423	10
barcode95	field	no	105	TRUE	Kenya	Kisumu	KEMRI	2025-06-05_ATSB_PCMW002	TRUE	17953	16823	16297	422	104	1130	100	93.7058	90.7759	0.57929	2.35058	1367.89	793.634	370.07	484.347	1251.07	2547.43	461.166	1378.28	115.627	957.511	11.8178	10
barcode96	field	no	1257	TRUE	Kenya	Kisumu	KEMRI	2025-06-05_ATSB_PCMW002	TRUE	22177	21827	21327	367	133	350	100	98.4218	96.1672	0.59972	1.65487	1371.25	1425.84	1349.03	1697.34	844.835	1669.95	1514.78	1086.26	247.795	1248.86	6.82227	10
barcode01	field	no	61	TRUE	Zambia	Lusaka	NMEC	2024-08-28_mvppilot001_rerun	TRUE	20988	18591	17776	642	173	2397	100	88.5792	84.696	0.824281	3.05889	1966.35	484.206	44.4754	17.1703	1346.51	799.308	134.73	611.475	549.566	903.916	169.803	8
barcode02	field	no	78	TRUE	Zambia	Lusaka	NMEC	2024-08-28_mvppilot001_rerun	TRUE	33104	30675	28201	2392	82	2429	100	92.6625	85.1891	0.247704	7.22571	2306.77	0.0565593	219.26	22.1605	1489.02	6678.09	93.5311	1552.16	541.43	1290.38	2183.29	7
barcode03	field	no	348	TRUE	Zambia	Lusaka	NMEC	2024-08-28_mvppilot001_rerun	TRUE	25121	22933	21701	963	269	2188	100	91.2902	86.3859	1.07082	3.83345	1218.07	576.65	356.271	26.4333	883.64	2855.24	348.785	2287.49	648.823	1069.95	83.3837	9
barcode04	field	no	562	TRUE	Zambia	Lusaka	NMEC	2024-08-28_mvppilot001_rerun	TRUE	40606	39826	37765	1528	533	780	100	98.0791	93.0035	1.31261	3.76299	5068.2	1363.2	363.265	55.8862	2956.1	3383.87	593.845	2144.85	1053.68	2062.02	89.0936	10
barcode05	field	no	924	TRUE	Zambia	Lusaka	NMEC	2024-08-28_mvppilot001_rerun	TRUE	33768	32974	30482	1411	1081	794	100	97.6487	90.2689	3.20126	4.17851	3255.88	1334.67	1222.56	138.151	2107.21	2138.67	875.325	1924.79	847.07	1570.43	23.3982	10
barcode06	field	no	4860	TRUE	Zambia	Lusaka	NMEC	2024-08-28_mvppilot001_rerun	TRUE	37165	36278	33967	1332	979	887	100	97.6133	91.3951	2.6342	3.58402	3562.77	1573.94	1848.37	539.365	1836.08	2226.65	1605.44	1843.64	916.038	1746.01	6.59326	10
barcode07	field	no	5021	TRUE	Zambia	Lusaka	NMEC	2024-08-28_mvppilot001_rerun	TRUE	38509	37304	34664	1423	1217	1205	100	96.8709	90.0153	3.1603	3.69524	4678.47	1359.07	1425.4	247.723	1583.64	1982.32	1091.27	1939.11	1195.98	1793.86	18.81	10
barcode08	field	no	20056	TRUE	Zambia	Lusaka	NMEC	2024-08-28_mvppilot001_rerun	TRUE	41729	41217	38830	1639	748	512	100	98.773	93.0528	1.79252	3.92772	4248.94	1675.9	1636.25	285.189	2556.12	2499.31	1239.63	2516.77	868.098	1977.46	14.8466	10
barcode09	field	no	3348	TRUE	Zambia	Lusaka	NMEC	2024-08-28_mvppilot001_rerun	TRUE	50772	48493	44930	2045	1518	2279	100	95.5113	88.4937	2.98984	4.02781	6294.69	1545.55	1298.29	238.595	2126.64	2929.49	1059.07	2442.4	1760.17	2197.04	26.2723	10
barcode10	field	no	158581	TRUE	Zambia	Lusaka	NMEC	2024-08-28_mvppilot001_rerun	TRUE	43955	43240	40377	1328	1535	715	100	98.3733	91.8599	3.49221	3.02127	3324.18	1719.57	3071.85	1594.4	1938.38	1852.96	2165.44	1777.43	1010.53	1966.67	3.28628	10
barcode03	field	no	86	TRUE	Zambia	Lusaka	NMEC	2024-08-28_mvppilot002	TRUE	15767	12152	11796	269	87	3615	100	77.0724	74.8145	0.551785	1.7061	1070.99	0.4674	15.9765	0	1620.06	789.298	0.62986	675.79	583.829	622.122	1464.17	6
barcode04	field	no	93	TRUE	Zambia	Lusaka	NMEC	2024-08-28_mvppilot002	TRUE	56457	48112	46575	1141	396	8345	100	85.2188	82.4964	0.701419	2.02101	5948.96	790.759	329.209	24.8531	2583.19	7553.33	1164.95	1886.34	976.53	2552.88	230.107	9
barcode05	field	no	235	TRUE	Zambia	Lusaka	NMEC	2024-08-28_mvppilot002	TRUE	15652	12727	12395	290	42	2925	100	81.3123	79.1912	0.268336	1.8528	416.256	3.27337	110.064	10.3519	2021.62	1326.15	1.91213	383.998	736.647	680.775	617.239	7
barcode06	field	no	302	TRUE	Zambia	Lusaka	NMEC	2024-08-28_mvppilot002	TRUE	18415	16429	15935	443	51	1986	100	89.2153	86.5327	0.276948	2.40565	177.371	363.706	68.558	7.1266	364.054	4068.74	4.56687	396.483	399.772	831.131	442.067	8
barcode07	field	no	333	TRUE	Zambia	Lusaka	NMEC	2024-08-28_mvppilot002	TRUE	38495	35962	34277	921	764	2533	100	93.4199	89.0427	1.98467	2.39252	3819.16	1368.9	714.184	63.0023	1697.07	3037.04	936.292	2255.41	1430.61	1845.82	59.6723	10
barcode08	field	no	4056	TRUE	Zambia	Lusaka	NMEC	2024-08-28_mvppilot002	TRUE	41197	39343	37618	969	756	1854	100	95.4997	91.3125	1.83509	2.35211	5228.03	1034.67	548.901	55.9382	1744.96	2715.4	847.617	2603.1	1847.78	2019.44	91.8194	10
barcode09	field	no	4560	TRUE	Zambia	Lusaka	NMEC	2024-08-28_mvppilot002	TRUE	85552	82010	77002	2271	2737	3542	100	95.8598	90.0061	3.19922	2.65453	7180	2820.35	3455.13	516.853	3191.96	5152.12	2492.29	4465.15	3439.38	3890.27	13.8649	10
barcode10	field	no	24422	TRUE	Zambia	Lusaka	NMEC	2024-08-28_mvppilot002	TRUE	63320	61421	58260	1585	1576	1899	100	97.0009	92.0088	2.48895	2.50316	5111.22	1855.67	3409.58	731.359	2312.2	3932.19	3456.55	3482.28	2227.92	2996.48	6.97912	10
barcode11	field	no	31418	TRUE	Zambia	Lusaka	NMEC	2024-08-28_mvppilot002	TRUE	67056	64974	61964	1556	1454	2082	100	96.8951	92.4063	2.16834	2.32045	4622.51	3173.02	3488.61	955.131	2498.03	4481.44	4320.19	3253.52	1454.95	3217.59	4.8346	10
barcode12	field	no	100665	TRUE	Zambia	Lusaka	NMEC	2024-08-28_mvppilot002	TRUE	60102	58871	56369	1259	1243	1231	100	97.9518	93.7889	2.06815	2.09477	3411.6	2415.36	3831.52	1729.86	1858.76	4049.42	4380.19	2757.52	1385.28	2916.86	3.15966	10
barcode06	field	no		FALSE	Zambia	Lusaka	NMEC	2024-10-13_SLMM053_GenE8batch1	TRUE	68192	66679	63835	2399	445	1513	100	97.7813	93.6107	0.652569	3.51801	5588.61	1537.82	182.767	411.684	2195.52	4915.29	4616.44	5115.81	3166.2	3293.33	30.4113	10
barcode07	field	no		FALSE	Zambia	Lusaka	NMEC	2024-10-13_SLMM053_GenE8batch1	TRUE	79835	76962	73957	2452	553	2873	100	96.4013	92.6373	0.692679	3.07133	5078.72	3562.72	2076.49	2011.39	2048.36	4939.31	6898.34	3895.33	2137.7	3703.76	3.42794	10
barcode08	field	no		FALSE	Zambia	Lusaka	NMEC	2024-10-13_SLMM053_GenE8batch1	TRUE	22465	21616	20947	524	145	849	100	96.2208	93.2428	0.645448	2.33252	1835.23	895.829	285.621	377.54	735.347	1329.45	1507.43	1262.4	737.596	1040.08	6.403	10
barcode09	field	no		FALSE	Zambia	Lusaka	NMEC	2024-10-13_SLMM053_GenE8batch1	TRUE	56023	53266	50010	2988	268	2757	100	95.0788	89.2669	0.478375	5.33352	3341.67	1271.52	333.72	340.643	2549.33	3999.67	3467.82	4173.79	1420.04	2394.73	12.4695	10
barcode10	field	no		FALSE	Zambia	Lusaka	NMEC	2024-10-13_SLMM053_GenE8batch1	TRUE	39531	37568	35812	1609	147	1963	100	95.0343	90.5922	0.37186	4.07022	2932.65	751.163	170.354	134.255	1915.05	2302.53	1724.74	3087.3	1211.55	1738.22	23.3088	10
barcode11	field	no		FALSE	Zambia	Lusaka	NMEC	2024-10-13_SLMM053_GenE8batch1	TRUE	52171	50619	48717	1626	276	1552	100	97.0252	93.3795	0.52903	3.11667	4380.37	1635.31	644.303	464.285	1806.58	3259.11	3988.73	3166.76	1730.68	2488.65	9.41439	10
barcode12	field	no		FALSE	Zambia	Lusaka	NMEC	2024-10-13_SLMM053_GenE8batch1	TRUE	37446	36782	35222	1341	219	664	100	98.2268	94.0608	0.584842	3.58116	2072.48	923.877	1131.68	707.875	1202.11	2615.82	3597.5	2148	1167.33	1719.69	5.07494	10
barcode13	field	no		FALSE	Zambia	Lusaka	NMEC	2024-10-13_SLMM053_GenE8batch1	TRUE	47556	45901	44074	1485	342	1655	100	96.5199	92.6781	0.719152	3.12263	2862.04	1352.08	1222.6	847.633	1719.01	2725.24	3643.26	2541.92	1543.99	2166.91	4.29309	10
barcode14	field	no		FALSE	Zambia	Lusaka	NMEC	2024-10-13_SLMM053_GenE8batch1	TRUE	58330	56306	53854	2026	426	2024	100	96.5301	92.3264	0.730327	3.47334	4451.85	1564.33	977.474	635.551	2129.06	3091.92	3863.82	3544.74	2047.51	2571.62	6.9937	10
barcode15	field	no		FALSE	Zambia	Lusaka	NMEC	2024-10-13_SLMM053_GenE8batch1	TRUE	43179	41034	39222	1521	291	2145	100	95.0323	90.8358	0.673939	3.52255	2940.49	1009.54	561.483	554.043	1561.72	2498.84	3236.47	3004.33	1692.53	1950.85	5.83103	10
barcode16	field	no		FALSE	Zambia	Lusaka	NMEC	2024-10-13_SLMM053_GenE8batch1	TRUE	69879	68615	65755	2474	386	1264	100	98.1912	94.0984	0.552383	3.54041	5647.66	1912.1	733.656	773.86	2035.02	5112.17	6755.47	5422.39	2269.59	3418.15	9.19542	10
barcode17	field	no		FALSE	Zambia	Lusaka	NMEC	2024-10-13_SLMM053_GenE8batch1	TRUE	61867	59805	57283	2082	440	2062	100	96.667	92.5906	0.711203	3.36528	4809.35	1182.26	395.27	535.654	2209.79	3653.91	3428.47	4229.71	2257.46	2866.63	15.0513	10
barcode18	field	no		FALSE	Zambia	Lusaka	NMEC	2024-10-13_SLMM053_GenE8batch1	TRUE	51942	50000	48112	1547	341	1942	100	96.2612	92.6264	0.656501	2.97832	4193.08	1230.56	1216.69	1043.28	1825.7	2731.35	4196.96	2812.23	2130.22	2367.84	4.01901	10
barcode19	field	no		FALSE	Zambia	Lusaka	NMEC	2024-10-13_SLMM053_GenE8batch1	TRUE	49432	46199	44860	1061	278	3233	100	93.4597	90.7509	0.562389	2.14638	4394.44	973.831	597.152	460.604	1437.38	3349.75	3295.32	3431.95	2018.76	2271.96	9.51995	10
barcode20	field	no		FALSE	Zambia	Lusaka	NMEC	2024-10-13_SLMM053_GenE8batch1	TRUE	7788	3276	3276	0	0	4512	100	42.0647	42.0647	0	0	1.45665	0	1.16797	5.48078	1.07407	0	149.809	1062.47	359.263	158.215	1062.47	3
barcode21	field	no		FALSE	Zambia	Lusaka	NMEC	2024-10-13_SLMM053_GenE8batch1	TRUE	43359	41262	39873	1082	307	2097	100	95.1636	91.9601	0.708042	2.49545	3800.26	984.121	786.831	652.723	1312.22	2139.6	3063.65	2889.18	2008.31	1966.31	5.81325	10
barcode22	field	no		FALSE	Zambia	Lusaka	NMEC	2024-10-13_SLMM053_GenE8batch1	TRUE	38076	34842	33713	908	221	3234	100	91.5065	88.5413	0.580418	2.3847	3149.79	773.369	347.736	307.76	1000.06	2427.12	2205.19	2636.72	1638.38	1677.5	10.2014	10
barcode23	field	no		FALSE	Zambia	Lusaka	NMEC	2024-10-13_SLMM053_GenE8batch1	TRUE	43672	42235	40754	1133	348	1437	100	96.7096	93.3184	0.796849	2.59434	2765.01	1379.64	1159.33	917.008	1259.95	2669.05	3838.06	2436.62	1159.67	2038.99	4.18086	10
barcode24	field	no		FALSE	Zambia	Lusaka	NMEC	2024-10-13_SLMM053_GenE8batch1	TRUE	44259	42770	40703	1737	330	1489	100	96.6357	91.9655	0.745611	3.92463	3524.12	1440.88	375.12	483.316	1230.95	2834.91	3167.32	3165.4	1712.12	2069.14	9.36966	10
barcode25	field	no		FALSE	Zambia	Lusaka	NMEC	2024-10-13_SLMM053_GenE8batch1	TRUE	67027	64222	61522	2341	359	2805	100	95.8151	91.7869	0.535605	3.49262	5811.18	1234.72	313.582	362.625	2705.71	4360.6	4386.46	4769.92	2714.01	3075.34	18.4727	10
barcode26	field	no		FALSE	Zambia	Lusaka	NMEC	2024-10-13_SLMM053_GenE8batch1	TRUE	60432	58188	55867	2029	292	2244	100	96.2867	92.4461	0.483188	3.35749	3754.74	2250.44	854.243	734.431	2074.33	3789.62	4606.79	3375.21	1661.5	2739.6	6.26407	10
barcode27	field	no		FALSE	Zambia	Lusaka	NMEC	2024-10-13_SLMM053_GenE8batch1	TRUE	47999	47040	44830	1931	279	959	100	98.002	93.3978	0.581262	4.023	3764.72	1125.54	403.787	444.71	1858.85	3182.47	3805.72	3492.39	1856.64	2281.39	9.40177	10
barcode28	field	no		FALSE	Zambia	Lusaka	NMEC	2024-10-13_SLMM053_GenE8batch1	TRUE	84626	82604	78879	3334	391	2022	100	97.6107	93.2089	0.462033	3.93969	7162.96	2314.28	482.964	449.958	2869.35	6200.8	5591.35	5256.68	2986.64	3890.09	15.8839	10
barcode29	field	no		FALSE	Zambia	Lusaka	NMEC	2024-10-13_SLMM053_GenE8batch1	TRUE	55372	53868	51701	1898	269	1504	100	97.2838	93.3703	0.485805	3.42773	4566.92	1085.21	512.426	399.206	2524.68	3899.49	4264.76	3847.93	1745.55	2585.19	11.4114	10
barcode30	field	no		FALSE	Zambia	Lusaka	NMEC	2024-10-13_SLMM053_GenE8batch1	TRUE	63529	61736	59386	2081	269	1793	100	97.1777	93.4786	0.423429	3.27567	5896.26	1279.95	440.665	376.004	2583.9	4435.61	4091.7	4405.55	2604.39	2970.73	15.6398	10
barcode31	field	no		FALSE	Zambia	Lusaka	NMEC	2024-10-13_SLMM053_GenE8batch1	TRUE	61454	59822	57346	2204	272	1632	100	97.3444	93.3153	0.442607	3.58642	4765.55	1470.51	421.644	341.467	2821.95	4604.88	5134.92	4243.24	2036.52	2938.73	14.9939	10
barcode32	field	no		FALSE	Zambia	Lusaka	NMEC	2024-10-13_SLMM053_GenE8batch1	TRUE	36299	35434	34137	1132	165	865	100	97.617	94.0439	0.454558	3.11854	3251.84	648.178	155.708	160.082	1407.82	2536.28	1948.56	3096.29	1711.01	1742.03	20.7509	10
barcode33	field	no		FALSE	Zambia	Lusaka	NMEC	2024-10-13_SLMM053_GenE8batch1	TRUE	13104	12140	11695	425	20	964	100	92.6435	89.2476	0.152625	3.24328	2291.72	41.2702	2.47189	3.02562	541.366	729.14	56.4277	803.403	296.786	597.807	660.079	7
barcode34	field	no		FALSE	Zambia	Lusaka	NMEC	2024-10-13_SLMM053_GenE8batch1	TRUE	44195	42770	41261	1316	193	1425	100	96.7757	93.3612	0.436701	2.97771	2993.28	1278.59	434.706	375.587	1343.51	2750.22	2853.13	3075.76	1716.75	2049.99	9.76755	10
barcode35	field	no		FALSE	Zambia	Lusaka	NMEC	2024-10-13_SLMM053_GenE8batch1	TRUE	45145	44007	42018	1717	272	1138	100	97.4792	93.0734	0.602503	3.8033	4280.39	759.53	252.041	256.095	2249.56	2837.62	2774.69	3297.1	1572.54	2099.36	16.9158	10
barcode36	field	no		FALSE	Zambia	Lusaka	NMEC	2024-10-13_SLMM053_GenE8batch1	TRUE	39236	36633	35422	948	263	2603	100	93.3658	90.2793	0.670303	2.41615	3759.48	844.397	350.983	258.62	1248.62	2064.83	2369.47	2738.92	1855.6	1858.4	14.4807	10
barcode37	field	no		FALSE	Zambia	Lusaka	NMEC	2024-10-13_SLMM053_GenE8batch1	TRUE	50516	49308	47333	1656	319	1208	100	97.6087	93.699	0.631483	3.27817	3895.69	1589.1	743.729	603.078	2002.7	3079.3	4288.12	3239.43	1736.69	2501.93	7.09862	10
barcode38	field	no		FALSE	Zambia	Lusaka	NMEC	2024-10-13_SLMM053_GenE8batch1	TRUE	71209	68405	66002	2123	280	2804	100	96.0623	92.6877	0.393209	2.98136	4809.76	1472.22	341.475	253.626	2479.67	6195.07	5059.3	5586.37	2032.06	3292.3	21.9395	10
barcode39	field	no		FALSE	Zambia	Lusaka	NMEC	2024-10-13_SLMM053_GenE8batch1	TRUE	62844	61144	58633	2103	408	1700	100	97.2949	93.2993	0.649227	3.34638	5943.77	1251.42	504.13	400.104	2322.93	4243.83	3668.05	4257.75	2728.29	2903.24	14.8185	10
barcode40	field	no		FALSE	Zambia	Lusaka	NMEC	2024-10-13_SLMM053_GenE8batch1	TRUE	64969	62935	60551	2082	302	2034	100	96.8693	93.1998	0.464837	3.20461	7139.51	1021.78	246.619	227.017	2228.25	4412.16	3815.09	5149.54	3075.1	3129.8	31.3114	10
barcode41	field	no		FALSE	Zambia	Lusaka	NMEC	2024-10-13_SLMM053_GenE8batch1	TRUE	59947	57545	55445	1805	295	2402	100	95.9931	92.49	0.492101	3.01099	6308.46	787.121	89.6206	161.195	2255.69	3553.97	2103.33	4561.81	2938.66	2842.94	69.6139	10
barcode42	field	no		FALSE	Zambia	Lusaka	NMEC	2024-10-13_SLMM053_GenE8batch1	TRUE	48890	47255	45212	1801	242	1635	100	96.6558	92.477	0.494989	3.68378	5449.89	607.041	214.446	199.892	1384.91	2930.23	2556.31	3440.11	2203.72	2239.21	27.1284	10
barcode43	field	no		FALSE	Zambia	Lusaka	NMEC	2024-10-13_SLMM053_GenE8batch1	TRUE	49311	47709	46411	1123	175	1602	100	96.7512	94.119	0.35489	2.27738	5288.15	927.511	222.903	226.02	0	3853.41	2961.62	3914.78	2409.24	2321.86	23.618	9
barcode44	field	no		FALSE	Zambia	Lusaka	NMEC	2024-10-13_SLMM053_GenE8batch1	TRUE	67935	65829	63389	2115	325	2106	100	96.9	93.3083	0.478398	3.11327	5858.61	1671.89	392.399	289.515	1961.58	4019.2	2821.78	4027.33	2694.94	3084.28	24.4585	10
barcode45	field	no		FALSE	Zambia	Lusaka	NMEC	2024-10-13_SLMM053_GenE8batch1	TRUE	46450	44090	42600	1322	168	2360	100	94.9193	91.7115	0.361679	2.84607	4375.33	613.162	153.174	145.217	1771.62	2877.2	2216.21	3834.36	2245.05	2122.95	29.9236	10
barcode46	field	no		FALSE	Zambia	Lusaka	NMEC	2024-10-13_SLMM053_GenE8batch1	TRUE	60429	58021	55051	2692	278	2408	100	96.0152	91.1003	0.460044	4.45481	6017.39	913.002	320.522	202.871	2365.04	3450.82	3064.6	4253.82	3047.15	2749.12	29.5157	10
barcode54	field	no		FALSE	Zambia	Lusaka	NMEC	2024-10-14_SLMM054_GenE8batch1	TRUE	71610	69224	67590	1203	431	2386	100	96.6681	94.3863	0.601871	1.67993	7328.77	1367.24	462.298	289.812	3284.06	4457.8	5622.12	5723.01	3253.41	3744.9	25.201	10
barcode55	field	no		FALSE	Zambia	Lusaka	NMEC	2024-10-14_SLMM054_GenE8batch1	TRUE	209664	205884	199570	5182	1132	3780	100	98.1971	95.1856	0.539911	2.47157	23195.8	4184.31	835.588	741.318	6686.54	18424.6	16944.4	15447.9	8255.66	10833.2	31.2478	10
barcode56	field	no		FALSE	Zambia	Lusaka	NMEC	2024-10-14_SLMM054_GenE8batch1	TRUE	162427	159920	155052	3306	1562	2507	100	98.4565	95.4595	0.961663	2.03538	13431.2	4113.26	1383.53	1182.97	6614.66	11629.8	13772.5	12277.7	6742.33	8241.31	11.6325	10
barcode57	field	no		FALSE	Zambia	Lusaka	NMEC	2024-10-14_SLMM054_GenE8batch1	TRUE	189070	186040	180249	4531	1260	3030	100	98.3974	95.3345	0.66642	2.39647	17908.3	4481.2	1812.07	2106.78	4385.07	13956.7	18213.2	14308.5	8962.77	9788.51	10.0455	10
barcode58	field	no		FALSE	Zambia	Lusaka	NMEC	2024-10-14_SLMM054_GenE8batch1	TRUE	82965	81532	79195	1974	363	1433	100	98.2728	95.4559	0.437534	2.37932	11561.7	793.828	81.8947	73.5976	4963.01	7371.22	2737.98	6500.4	3130.07	4245.87	154.988	10
barcode59	field	no		FALSE	Zambia	Lusaka	NMEC	2024-10-14_SLMM054_GenE8batch1	TRUE	123821	121102	117529	3100	473	2719	100	97.8041	94.9185	0.382003	2.50361	16276.7	1392.7	153.995	150.448	4259.91	9556.37	5067.42	11069.3	6791.66	6384.66	107.474	10
barcode60	field	no		FALSE	Zambia	Lusaka	NMEC	2024-10-14_SLMM054_GenE8batch1	TRUE	96985	93354	91120	1681	553	3631	100	96.2561	93.9527	0.570191	1.73326	11939.6	1603.75	250.777	176.775	4490.94	7643.88	4022.95	8042.12	4335.14	5007.92	67.1616	10
barcode61	field	no		FALSE	Zambia	Lusaka	NMEC	2024-10-14_SLMM054_GenE8batch1	TRUE	37054	34387	33124	1112	151	2667	100	92.8024	89.3939	0.407513	3.00103	4764.36	166.43	20.1986	7.578	1848.16	2885.48	906.9	2791.82	1474.23	1774.94	555.416	8
barcode62	field	no		FALSE	Zambia	Lusaka	NMEC	2024-10-14_SLMM054_GenE8batch1	TRUE	53742	52366	51321	798	247	1376	100	97.4396	95.4951	0.459603	1.48487	7415.88	434.673	42.0811	35.4024	2790.4	5276.42	1404.11	4338.54	2135.57	2842.39	203.719	8
barcode63	field	no		FALSE	Zambia	Lusaka	NMEC	2024-10-14_SLMM054_GenE8batch1	TRUE	129647	127246	123607	2992	647	2401	100	98.148	95.3412	0.499047	2.30781	18894.2	952.676	66.7217	67.4951	6053.32	10943.5	3178.42	10564.3	6029.12	6695.1	278.998	10
barcode64	field	no		FALSE	Zambia	Lusaka	NMEC	2024-10-14_SLMM054_GenE8batch1	TRUE	69401	63602	61534	1712	356	5799	100	91.6442	88.6644	0.512961	2.46682	8138.68	881.233	34.753	55.0693	3145.91	5436.08	1938.63	4360.67	2510.5	3234.38	227.636	9
barcode65	field	no		FALSE	Zambia	Lusaka	NMEC	2024-10-14_SLMM054_GenE8batch1	TRUE	92326	90406	88219	1688	499	1920	100	97.9204	95.5516	0.540476	1.8283	11526.1	1088.31	190.085	205.818	3155.05	7154.79	4923.27	8318	4945.55	4884.3	60.3192	10
barcode66	field	no		FALSE	Zambia	Lusaka	NMEC	2024-10-14_SLMM054_GenE8batch1	TRUE	16331	15251	14808	403	40	1080	100	93.3868	90.6742	0.244933	2.4677	1641.11	0	3.3089	3.32102	1128.18	2801.26	327.878	206.23	78.5679	804.004	1850.17	7
barcode67	field	no		FALSE	Zambia	Lusaka	NMEC	2024-10-14_SLMM054_GenE8batch1	TRUE	77513	75261	73523	1268	470	2252	100	97.0947	94.8525	0.60635	1.63585	10737.2	679.284	182.004	127.559	3092.52	5764.08	3379.18	6442.72	3650.75	3990.5	83.5194	10
barcode68	field	no		FALSE	Zambia	Lusaka	NMEC	2024-10-14_SLMM054_GenE8batch1	TRUE	97996	94457	91843	2155	459	3539	100	96.3886	93.7212	0.468386	2.19907	15244.4	973.187	70.9815	54.3768	2962.61	8021.59	2066.42	7539.93	4264.73	4930.38	275.285	10
barcode69	field	no		FALSE	Zambia	Lusaka	NMEC	2024-10-14_SLMM054_GenE8batch1	TRUE	83979	81616	79342	1809	465	2363	100	97.1862	94.4784	0.55371	2.15411	10236.8	1437.98	237.048	218.833	2228.31	6754.41	5222.28	8234.25	3721.97	4484.99	46.5663	10
barcode70	field	no		FALSE	Zambia	Lusaka	NMEC	2024-10-14_SLMM054_GenE8batch1	TRUE	65571	63144	61518	1333	293	2427	100	96.2987	93.8189	0.446844	2.03291	7479.92	578.751	83.4911	58.7739	3569.59	4696.38	2029.17	5815.72	3344.12	3393.06	125.137	10
barcode71	field	no		FALSE	Zambia	Lusaka	NMEC	2024-10-14_SLMM054_GenE8batch1	TRUE	119878	117601	114461	2621	519	2277	100	98.1006	95.4812	0.43294	2.18639	19114.6	934.255	125.179	90.5885	5551.98	9765.55	3537.42	10097.2	5061.41	6485.26	208.701	10
barcode72	field	no		FALSE	Zambia	Lusaka	NMEC	2024-10-14_SLMM054_GenE8batch1	TRUE	117297	115304	112264	2560	480	1993	100	98.3009	95.7092	0.409218	2.18249	16117.5	1059.19	114.27	129.402	4316.9	10153.9	4373.88	9049.43	5406.5	6009.6	139.824	10
barcode73	field	no		FALSE	Zambia	Lusaka	NMEC	2024-10-14_SLMM054_GenE8batch1	TRUE	67128	65059	63216	1560	283	2069	100	96.9178	94.1723	0.421583	2.32392	9960.39	438.271	51.7943	25.1439	2692.49	5677.89	1238.16	5306.6	2192.48	3428.78	380.983	9
barcode74	field	no		FALSE	Zambia	Lusaka	NMEC	2024-10-14_SLMM054_GenE8batch1	TRUE	48912	47236	46092	976	168	1676	100	96.5734	94.2345	0.343474	1.99542	9495.02	341.482	15.7651	10.8892	5935.75	1631.73	1164.89	2174.01	1145.63	2435.94	798.624	8
barcode75	field	no		FALSE	Zambia	Lusaka	NMEC	2024-10-14_SLMM054_GenE8batch1	TRUE	73513	69152	67448	1365	339	4361	100	94.0677	91.7498	0.461143	1.85681	12197.4	415.347	48.331	44.8222	3191.76	4522.38	1388.37	5909.21	3386.77	3679.79	266.19	8
barcode76	field	no		FALSE	Zambia	Lusaka	NMEC	2024-10-14_SLMM054_GenE8batch1	TRUE	57969	53976	52354	1444	178	3993	100	93.1118	90.3138	0.307061	2.49099	7648.86	335.892	22.4996	24.6669	1787.53	4266.43	1044.64	5580.07	3030.07	2787.46	325.488	8
barcode77	field	no		FALSE	Zambia	Lusaka	NMEC	2024-10-14_SLMM054_GenE8batch1	TRUE	55956	53814	52064	1623	127	2142	100	96.172	93.0445	0.226964	2.90049	5972.33	254.037	15.9794	0.653353	5510.65	5113.35	130.995	2996.43	1449.01	2788.75	3897.58	8
barcode78	field	no		FALSE	Zambia	Lusaka	NMEC	2024-10-14_SLMM054_GenE8batch1	TRUE	46374	44470	43203	1086	181	1904	100	95.8943	93.1621	0.390305	2.34183	6100.89	238.203	9.06619	21.3037	2746.05	4717.64	705.372	3736.66	1394.2	2362.11	606.077	8
barcode79	field	no		FALSE	Zambia	Lusaka	NMEC	2024-10-14_SLMM054_GenE8batch1	TRUE	93226	87809	85040	2505	264	5417	100	94.1894	91.2192	0.283183	2.68702	12105.3	393.672	9.60071	20.682	6629.11	10045.6	1345.96	6550.74	3101.83	4536	1141.94	8
barcode80	field	no		FALSE	Zambia	Lusaka	NMEC	2024-10-14_SLMM054_GenE8batch1	TRUE	44907	43336	42042	1162	132	1571	100	96.5017	93.6201	0.293941	2.58757	6101.03	140.056	1.3637	6.46647	3448.38	4581.2	494.769	3112.25	1376.75	2339.29	2581.14	8
barcode81	field	no		FALSE	Zambia	Lusaka	NMEC	2024-10-14_SLMM054_GenE8batch1	TRUE	66367	65066	63660	1146	260	1301	100	98.0397	95.9212	0.391761	1.72676	10721.2	311.258	11.3865	13.4996	3423.68	5406.42	768.383	7008.27	3816.12	3556.13	865.561	8
barcode82	field	no		FALSE	Zambia	Lusaka	NMEC	2024-10-14_SLMM054_GenE8batch1	TRUE	42751	39829	38556	1109	164	2922	100	93.1651	90.1874	0.383617	2.59409	4431.92	278.438	9.22278	12.6119	2908.85	4061.55	636.803	2280.22	1478.78	2050.01	433.534	8
barcode83	field	no		FALSE	Zambia	Lusaka	NMEC	2024-10-14_SLMM054_GenE8batch1	TRUE	23573	21884	21277	539	68	1689	100	92.835	90.26	0.288466	2.28651	1272.93	250.786	4.55018	5.71891	1205.26	4357.83	0.38647	607.535	453.349	1089.97	1977.25	7
barcode84	field	no		FALSE	Zambia	Lusaka	NMEC	2024-10-14_SLMM054_GenE8batch1	TRUE	27124	25288	24761	451	76	1836	100	93.2311	91.2882	0.280195	1.66273	2457.46	214.428	7.12527	5.05049	1960.16	2213.91	343.204	2448.01	790.015	1370.89	540.383	8
barcode85	field	no		FALSE	Zambia	Lusaka	NMEC	2024-10-14_SLMM054_GenE8batch1	TRUE	29334	22344	21230	1056	58	6990	100	76.171	72.3734	0.197723	3.59992	1370.97	186.926	0.370107	7.77091	1422.55	4031.53	188.274	430.953	683.591	1083.14	1830.85	8
barcode86	field	no		FALSE	Zambia	Lusaka	NMEC	2024-10-14_SLMM054_GenE8batch1	TRUE	17941	15023	14453	524	46	2918	100	83.7356	80.5585	0.256396	2.92068	1837.88	68.784	4.94662	4.09495	1370.44	1490.58	0.456454	934.506	353.512	744.279	1261.89	7
barcode87	field	no		FALSE	Zambia	Lusaka	NMEC	2024-10-14_SLMM054_GenE8batch1	TRUE	60652	57520	55078	2328	114	3132	100	94.8361	90.8099	0.187958	3.83829	3556.6	94.0134	3.69964	6.21402	7241.64	5831.24	351.302	3362.58	1588.38	2907.6	1498.07	8
barcode88	field	no		FALSE	Zambia	Lusaka	NMEC	2024-10-14_SLMM054_GenE8batch1	TRUE	19760	18706	18344	304	58	1054	100	94.666	92.834	0.293522	1.53846	2349.35	11.6874	0	1.74755	883.84	2214.79	271.849	2010.26	817.901	1014.47	2349.35	7
barcode89	field	no		FALSE	Zambia	Lusaka	NMEC	2024-10-14_SLMM054_GenE8batch1	TRUE	22918	19740	18919	761	60	3178	100	86.1332	82.5508	0.261803	3.32053	1107.36	0	1.24626	0.514695	4545.21	3174.63	193.537	479.108	226.382	973.031	1107.36	6
barcode90	field	no		FALSE	Zambia	Lusaka	NMEC	2024-10-14_SLMM054_GenE8batch1	TRUE	188572	186033	178970	6106	957	2539	100	98.6536	94.908	0.507498	3.23802	13479.2	3936.35	525.283	709.081	8797.44	16785.4	13479.9	16567.7	3822.08	10048.4	42.5284	10
barcode91	field	no		FALSE	Zambia	Lusaka	NMEC	2024-10-14_SLMM054_GenE8batch1	TRUE	9566	6916	6905	1	10	2650	100	72.2977	72.1827	0.104537	0.0104537	2575.78	0.938727	4.16228	10.1733	2.82716	2.39309	336.735	655.663	59.3642	364.859	1662.18	4
barcode92	field	no		FALSE	Zambia	Lusaka	NMEC	2024-10-14_SLMM054_GenE8batch1	TRUE	34188	31701	30331	1322	48	2487	100	92.7255	88.7183	0.1404	3.86685	1.97399	217.155	12.0406	12.5878	6079.63	4393.14	233.68	3160.96	887.846	1500.04	1306.13	6
barcode93	field	no		FALSE	Zambia	Lusaka	NMEC	2024-10-14_SLMM054_GenE8batch1	TRUE	4709	2382	2376	4	2	2327	100	50.584	50.4566	0.0424719	0.0849437	2.10694	17.1595	0	4.23888	0	0.321546	158.585	883.457	35.7616	110.222	883.457	2
barcode94	field	no		FALSE	Zambia	Lusaka	NMEC	2024-10-14_SLMM054_GenE8batch1	TRUE	17384	13224	12055	1158	11	4160	100	76.0699	69.3454	0.0632766	6.6613	1.19364	0	4.52598	15.9156	1.5733	3476.83	386.719	572.032	110.023	545.312	884.308	5
barcode06	field	no	65216	TRUE	Zambia	Lusaka	NMEC	2024-10-16_SLMM055-MIS2024-B1	TRUE	66135	65489	63082	1963	444	646	100	99.0232	95.3837	0.671354	2.96817	1985.41	3267.86	4536.74	1876.72	2225.69	4354.68	8542.28	4875.05	634.192	3448.71	13.4483	10
barcode07	field	no	59715.5	TRUE	Zambia	Lusaka	NMEC	2024-10-16_SLMM055-MIS2024-B1	TRUE	60194	58984	56775	1842	367	1210	100	97.9898	94.32	0.609695	3.06011	2768.82	2980.84	3712.22	1560.56	2033.78	3605.82	6223.54	4682.61	942.978	3085.08	6.59288	10
barcode08	field	no		FALSE	Zambia	Lusaka	NMEC	2024-10-16_SLMM055-MIS2024-B1	TRUE	52622	52087	50684	1166	237	535	100	98.9833	96.3171	0.450382	2.2158	3231.66	2443.87	2488.06	924.32	1621.82	3653.58	5066.55	4445.51	826.987	2722.66	6.11912	10
barcode09	field	no	48016	TRUE	Zambia	Lusaka	NMEC	2024-10-16_SLMM055-MIS2024-B1	TRUE	63219	61875	60698	928	249	1344	100	97.8741	96.0123	0.393869	1.46791	11046.1	4.42891	1.07687	0.474002	713.73	3722.88	0.0933126	8523.16	3951.76	3383.27	10103.3	6
barcode10	field	no	31083.5	TRUE	Zambia	Lusaka	NMEC	2024-10-16_SLMM055-MIS2024-B1	TRUE	61632	60678	59138	1195	345	954	100	98.4521	95.9534	0.559774	1.93893	3480.84	2624.45	4414.31	1621.4	1978.12	3340.8	5096.21	4715.32	1085.74	3145.23	4.68945	10
barcode11	field	no	55364	TRUE	Zambia	Lusaka	NMEC	2024-10-16_SLMM055-MIS2024-B1	TRUE	60035	59075	57431	1275	369	960	100	98.4009	95.6625	0.614641	2.12376	3732.25	2477.99	4472.01	1986.22	2198.69	3254.85	5636.27	4142.38	1019.69	3139.09	5.52204	10
barcode12	field	no	17167	TRUE	Zambia	Lusaka	NMEC	2024-10-16_SLMM055-MIS2024-B1	TRUE	343	6	6	0	0	337	100	1.74927	1.74927	0	0	1.4422	0	0.434875	0	0	0.67023	0	0.44492	0	0.299222	1.4422	0
barcode13	field	no	25698.5	TRUE	Zambia	Lusaka	NMEC	2024-10-16_SLMM055-MIS2024-B1	TRUE	71850	70784	69092	1173	519	1066	100	98.5164	96.1614	0.722338	1.63257	3980.81	3483.31	6009.47	3887.48	2189.83	3345.09	6313.4	5178.49	1618.88	3812.52	3.89746	10
barcode14	field	no		FALSE	Zambia	Lusaka	NMEC	2024-10-16_SLMM055-MIS2024-B1	TRUE	13168	3039	3029	8	2	10129	100	23.0787	23.0027	0.0151883	0.0607533	553.366	0.502749	0	0	0	0	0	273.57	40.4901	147.276	604.827	3
barcode15	field	no	45956.5	TRUE	Zambia	Lusaka	NMEC	2024-10-16_SLMM055-MIS2024-B1	TRUE	58223	57137	55529	1295	313	1086	100	98.1348	95.373	0.537588	2.22421	3558.44	3175.04	3813.54	1778.93	1905.13	2964.37	4272.85	4697.7	1015.02	3016.71	4.62362	10
barcode16	field	no	88280	TRUE	Zambia	Lusaka	NMEC	2024-10-16_SLMM055-MIS2024-B1	TRUE	69189	68560	66339	1847	374	629	100	99.0909	95.8808	0.540548	2.6695	4472.12	2869.68	3735.46	1131.33	2547.55	4907.75	6831.8	6646.77	1160.22	3678.07	6.03339	10
barcode17	field	no		FALSE	Zambia	Lusaka	NMEC	2024-10-16_SLMM055-MIS2024-B1	TRUE	62430	61504	60387	789	328	926	100	98.5167	96.7275	0.525388	1.26382	6119.97	2195.45	3171.69	987.993	1966.8	2924.79	4243.94	5992.39	2449.81	3352.43	6.18808	10
barcode18	field	no	31007.5	TRUE	Zambia	Lusaka	NMEC	2024-10-16_SLMM055-MIS2024-B1	TRUE	5539	5005	4834	144	27	534	100	90.3593	87.2721	0.487453	2.59975	508.981	1.2121	0.0747331	0	84.8796	484.755	0.92846	388.963	357.214	214.281	508.981	6
barcode19	field	no	16928.5	TRUE	Zambia	Lusaka	NMEC	2024-10-16_SLMM055-MIS2024-B1	TRUE	4013	3351	3241	97	13	662	100	83.5036	80.7625	0.323947	2.41714	370.549	0	0.641281	0.887717	15.8565	272.831	0	291.897	344.442	157.442	370.549	5
barcode20	field	no	32602	TRUE	Zambia	Lusaka	NMEC	2024-10-16_SLMM055-MIS2024-B1	TRUE	4830	4465	4378	74	13	365	100	92.4431	90.6418	0.269151	1.53209	497.663	5.42027	0	0	33.044	352.762	1.77449	398.305	360.323	208.459	497.663	5
barcode21	field	no	35218.5	TRUE	Zambia	Lusaka	NMEC	2024-10-16_SLMM055-MIS2024-B1	TRUE	3717	3149	3053	88	8	568	100	84.7189	82.1361	0.215227	2.3675	347.28	0	0.242705	0	26.2693	209.868	0.321928	266.968	298.849	142.712	347.28	5
barcode22	field	no	74077	TRUE	Zambia	Lusaka	NMEC	2024-10-16_SLMM055-MIS2024-B1	TRUE	6806	5599	5490	87	22	1207	100	82.2656	80.6641	0.323244	1.27828	486.604	1.47604	0.469039	0	172.917	532.376	0	537.136	387.487	266.554	547.077	6
barcode24	field	no	16616	TRUE	Zambia	Lusaka	NMEC	2024-10-16_SLMM055-MIS2024-B1	TRUE	5149	4524	4437	80	7	625	100	87.8617	86.1721	0.135949	1.5537	474.202	0	0	0	31.6613	532.493	0.783826	344.529	333.273	215.246	474.202	5
barcode25	field	no	20352	TRUE	Zambia	Lusaka	NMEC	2024-10-16_SLMM055-MIS2024-B1	TRUE	3278	2657	2623	28	6	621	100	81.0555	80.0183	0.183038	0.854179	249.491	0.816182	0.154448	0	18.4853	337.415	0	218.807	184.99	120.881	249.491	5
barcode26	field	no	44791.5	TRUE	Zambia	Lusaka	NMEC	2024-10-16_SLMM055-MIS2024-B1	TRUE	49817	49203	47141	1645	417	614	100	98.7675	94.6283	0.837064	3.30209	3644.77	2033.38	3502.99	1470.7	1602.91	1917.18	4074.57	4259.13	1375.21	2598.9	3.09483	10
barcode27	field	no	22501	TRUE	Zambia	Lusaka	NMEC	2024-10-16_SLMM055-MIS2024-B1	TRUE	38309	37879	36729	943	207	430	100	98.8775	95.8756	0.540343	2.46156	2396.35	1940.36	2156.55	782.062	1436.51	2643.34	3655.27	2784.08	625.565	1986.54	5.83382	10
barcode28	field	no	23300.5	TRUE	Zambia	Lusaka	NMEC	2024-10-16_SLMM055-MIS2024-B1	TRUE	84599	83882	81184	2273	425	717	100	99.1525	95.9633	0.50237	2.68679	5034.3	4626.47	5286.75	1856.75	3783.99	5733.02	7676.33	6161.21	1191.4	4423.73	6.4377	10
barcode29	field	no	10210.5	TRUE	Zambia	Lusaka	NMEC	2024-10-16_SLMM055-MIS2024-B1	TRUE	987	9	9	0	0	978	100	0.911854	0.911854	0	0	0	0	0	0	0	0.621711	0	0	0.799669	0.142138	0.799669	0
barcode30	field	no	8543.5	TRUE	Zambia	Lusaka	NMEC	2024-10-16_SLMM055-MIS2024-B1	TRUE	62689	61862	60151	1461	250	827	100	98.6808	95.9514	0.398794	2.33055	5230.42	2776.97	2836.97	692.076	2052.2	4002.93	4045.68	4537.32	949.51	3166.23	7.54668	10
barcode31	field	no	19624.5	TRUE	Zambia	Lusaka	NMEC	2024-10-16_SLMM055-MIS2024-B1	TRUE	55558	54944	53655	1038	251	614	100	98.8948	96.5748	0.45178	1.86832	4573.89	1904.66	2722.5	628.239	1940.2	3225.89	4874.66	6264.58	1514.85	3057.5	9.9558	10
barcode32	field	no	138357	TRUE	Zambia	Lusaka	NMEC	2024-10-16_SLMM055-MIS2024-B1	TRUE	59363	58790	57469	992	329	573	100	99.0348	96.8095	0.554217	1.67107	5335.33	2443.47	3400.82	1066.45	1668.29	3455.43	4768.97	6290.06	1391.41	3265.46	5.89262	10
barcode33	field	no	10531	TRUE	Zambia	Lusaka	NMEC	2024-10-16_SLMM055-MIS2024-B1	TRUE	46496	45825	44568	1017	240	671	100	98.5569	95.8534	0.516173	2.18728	4315.03	1853.16	1962.82	463.405	1631.41	2824.11	3567.2	4564.96	1261.76	2475.16	9.82971	10
barcode34	field	no	8512	TRUE	Zambia	Lusaka	NMEC	2024-10-16_SLMM055-MIS2024-B1	TRUE	51726	50705	49538	888	279	1021	100	98.0261	95.77	0.539381	1.71674	3939.45	1649.48	3358.54	1023.81	1802.52	2519.36	4240.01	4305.79	1222.25	2659.59	4.20157	10
barcode35	field	no	1843	TRUE	Zambia	Lusaka	NMEC	2024-10-16_SLMM055-MIS2024-B1	TRUE	50492	49177	47984	958	235	1315	100	97.3956	95.0329	0.46542	1.89733	4183	2077.85	2189.57	398.321	2289.88	3335.96	3054.25	5032.88	1044.75	2598.91	12.6036	10
barcode36	field	no	11320	TRUE	Zambia	Lusaka	NMEC	2024-10-16_SLMM055-MIS2024-B1	TRUE	44052	42938	42063	654	221	1114	100	97.4712	95.4849	0.50168	1.48461	3939.4	1597.12	2565.68	666.9	1353.41	2473.55	3266.94	4043.42	1236.44	2318.59	6.05393	10
barcode37	field	no		FALSE	Zambia	Lusaka	NMEC	2024-10-16_SLMM055-MIS2024-B1	TRUE	36783	36378	35633	522	223	405	100	98.8989	96.8736	0.606258	1.41913	2995.09	1776.83	2320.05	651.104	1544.45	1828.17	3564.87	3541.06	786.72	2070.46	5.46672	10
barcode38	field	no	4305.5	TRUE	Zambia	Lusaka	NMEC	2024-10-16_SLMM055-MIS2024-B1	TRUE	53877	52680	51321	1130	229	1197	100	97.7783	95.2559	0.425042	2.09737	4387	1901.72	2015.65	301.595	1753.24	3306.57	3576.93	6084.02	1548.3	2814.42	20.1062	10
barcode39	field	no	14545.5	TRUE	Zambia	Lusaka	NMEC	2024-10-16_SLMM055-MIS2024-B1	TRUE	59820	59069	57695	1077	297	751	100	98.7446	96.4477	0.496489	1.8004	5432.57	2909.21	2718.5	478.99	1672.66	3984.82	4330.18	6507.17	1222.3	3192.05	13.5569	10
barcode40	field	no	5552	TRUE	Zambia	Lusaka	NMEC	2024-10-16_SLMM055-MIS2024-B1	TRUE	45475	44807	43528	1085	194	668	100	98.5311	95.7185	0.426608	2.38593	3075.6	2384.92	1847.02	324.278	2005.59	3721.15	1923.52	5588.85	812.03	2421.41	17.1817	10
barcode41	field	no	6120	TRUE	Zambia	Lusaka	NMEC	2024-10-16_SLMM055-MIS2024-B1	TRUE	57267	56389	55313	849	227	878	100	98.4668	96.5879	0.396389	1.48253	4202.54	2299.75	2946.55	570.683	2629.15	3262.75	4052.3	6709.55	1135.79	3088.36	11.7365	10
barcode42	field	no	29349	TRUE	Zambia	Lusaka	NMEC	2024-10-16_SLMM055-MIS2024-B1	TRUE	62567	61833	60405	1088	340	734	100	98.8269	96.5445	0.543417	1.73894	5189.83	2686.66	3994.1	1411.68	2124.38	3231.88	4821.01	5636.34	1565.66	3333.57	3.98981	10
barcode43	field	no	13566	TRUE	Zambia	Lusaka	NMEC	2024-10-16_SLMM055-MIS2024-B1	TRUE	55427	54673	53487	887	299	754	100	98.6397	96.4999	0.539448	1.6003	3708.01	2074.72	3840.83	1377.05	1768.29	3092.26	4803.71	4825.81	1284.87	2944.88	3.75296	10
barcode44	field	no	14281	TRUE	Zambia	Lusaka	NMEC	2024-10-16_SLMM055-MIS2024-B1	TRUE	77330	76491	74099	2009	383	839	100	98.915	95.8218	0.49528	2.59796	4141.24	2983.95	4597.94	1018.32	3374.8	4481.08	5984.23	7984.15	1353.97	3998.57	7.83281	10
barcode45	field	no		FALSE	Zambia	Lusaka	NMEC	2024-10-16_SLMM055-MIS2024-B1	TRUE	51341	50431	48856	1357	218	910	100	98.2275	95.1598	0.424612	2.64311	3106.83	1865.32	2752.85	534.365	2549.99	3298	4261.97	5011.28	849.811	2631.82	9.36049	10
barcode07	field	no	2518.5	TRUE	Zambia	Lusaka	NMEC	2024-10-30_SLMM060-MIS2024-B2	TRUE	77106	75465	72697	2037	731	1641	100	97.8718	94.2819	0.948046	2.64182	7472.93	2711.59	1184.21	193.719	4456.31	5359.2	4136.32	7721.76	2054.81	4042.53	39.6559	10
barcode08	field	no	1818.5	TRUE	Zambia	Lusaka	NMEC	2024-10-30_SLMM060-MIS2024-B2	TRUE	62390	61218	59356	1148	714	1172	100	98.1215	95.137	1.14441	1.84004	7794.13	2227.37	1060.38	220.157	2767.57	3753.1	3814.45	5869.01	1606.98	3307.86	35.2424	10
barcode09	field	no	6593.5	TRUE	Zambia	Lusaka	NMEC	2024-10-30_SLMM060-MIS2024-B2	TRUE	72000	69365	66251	2567	547	2635	100	96.3403	92.0153	0.759722	3.56528	9472.6	1884.82	626.673	85.3406	3365.47	5608.28	2359	6269.81	2014.66	3454.98	109.712	10
barcode10	field	no	3473	TRUE	Zambia	Lusaka	NMEC	2024-10-30_SLMM060-MIS2024-B2	TRUE	38167	37362	35436	1738	188	805	100	97.8908	92.8446	0.492572	4.55367	4196.91	995.147	502.956	48.1982	2342.87	3529.78	1572.84	3596.11	683.315	1840.92	85.3061	9
barcode11	field	no	1009	TRUE	Zambia	Lusaka	NMEC	2024-10-30_SLMM060-MIS2024-B2	TRUE	57428	55432	53159	1909	364	1996	100	96.5243	92.5663	0.633837	3.32416	5229.26	2163.67	702.544	70.5855	3050.71	6120.82	2354.06	4479.11	887.841	2883.74	73.0491	10
barcode12	field	no	431	TRUE	Zambia	Lusaka	NMEC	2024-10-30_SLMM060-MIS2024-B2	TRUE	40093	37612	35627	1832	153	2481	100	93.8119	88.8609	0.381613	4.56938	2598.34	1403.47	267.512	26.0226	2460.93	4208.5	1361.25	3532.89	232.071	1805.89	130.738	9
barcode13	field	no	333	TRUE	Zambia	Lusaka	NMEC	2024-10-30_SLMM060-MIS2024-B2	TRUE	55797	53591	50693	2649	249	2206	100	96.0464	90.8526	0.446261	4.74757	3517.89	2346.95	318.524	39.2283	4292.39	5620.24	1584.12	3994.28	351.235	2619.41	102.645	9
barcode14	field	no	4687.5	TRUE	Zambia	Lusaka	NMEC	2024-10-30_SLMM060-MIS2024-B2	TRUE	68463	66987	63128	3175	684	1476	100	97.8441	92.2075	0.99908	4.63754	3195.37	2953.07	2021.61	289.133	4168.74	6821.45	4835.41	4963.21	596.245	3227.74	17.1067	10
barcode15	field	no	2625	TRUE	Zambia	Lusaka	NMEC	2024-10-30_SLMM060-MIS2024-B2	TRUE	46354	44093	42059	1759	275	2261	100	95.1223	90.7343	0.593261	3.79471	3706.77	2026.91	617.533	66.5833	2250.6	3934.64	2079.18	3234.16	483.884	2190.76	54.8474	10
barcode16	field	no		FALSE	Zambia	Lusaka	NMEC	2024-10-30_SLMM060-MIS2024-B2	TRUE	42457	40938	38823	1949	166	1519	100	96.4223	91.4408	0.390984	4.59053	2333.22	2153	380.553	36.0392	3183.69	4874.73	1826.44	3330.15	237.684	1989.06	89.9087	9
barcode17	field	no	544.5	TRUE	Zambia	Lusaka	NMEC	2024-10-30_SLMM060-MIS2024-B2	TRUE	38916	37628	36125	1304	199	1288	100	96.6903	92.8281	0.511358	3.35081	6300.32	827.214	135.389	13.9382	2501.73	2787.47	537.82	2900.87	758.394	1965.93	421.759	9
barcode18	field	no	588	TRUE	Zambia	Lusaka	NMEC	2024-10-30_SLMM060-MIS2024-B2	TRUE	47165	45361	43091	2080	190	1804	100	96.1751	91.3622	0.402841	4.41005	3184.39	1882.11	299.545	34.4793	3008.63	5254.11	1224.53	4372.41	268.101	2207.27	123.239	9
barcode19	field	no		FALSE	Zambia	Lusaka	NMEC	2024-10-30_SLMM060-MIS2024-B2	TRUE	13285	10859	10060	768	31	2426	100	81.7388	75.7245	0.233346	5.78096	198.598	253.389	17.3801	0.066315	1048.77	2608.87	503.075	443.323	19.2947	517.625	471.789	7
barcode20	field	no	3419	TRUE	Zambia	Lusaka	NMEC	2024-10-30_SLMM060-MIS2024-B2	TRUE	44665	43629	42035	1355	239	1036	100	97.6805	94.1117	0.535095	3.0337	4996.09	1281.1	543.747	64.6428	2037.28	4622.76	2034.69	4288.62	926.06	2300.59	76.1103	10
barcode21	field	no	1176.5	TRUE	Zambia	Lusaka	NMEC	2024-10-30_SLMM060-MIS2024-B2	TRUE	46920	45429	43411	1781	237	1491	100	96.8223	92.5213	0.505115	3.79582	4908.39	1835.42	362.032	55.0098	2929.79	4315.27	1560.37	4037.81	507.892	2284.04	87.6345	10
barcode22	field	no		FALSE	Zambia	Lusaka	NMEC	2024-10-30_SLMM060-MIS2024-B2	TRUE	41514	39777	38261	1310	206	1737	100	95.8159	92.1641	0.496218	3.15556	3024.83	1633.74	481.341	29.3014	2561.52	3731.19	1657.36	3840.33	310.237	2023.05	126.738	9
barcode24	field	no		FALSE	Zambia	Lusaka	NMEC	2024-10-30_SLMM060-MIS2024-B2	TRUE	28207	26991	25184	1693	114	1216	100	95.689	89.2828	0.404155	6.00206	1932.31	786.187	42.632	7.86285	3174.58	3758.27	680.36	671.186	73.5977	1279.33	218.024	8
barcode26	field	no	54.5	TRUE	Zambia	Lusaka	NMEC	2024-10-30_SLMM060-MIS2024-B2	TRUE	52763	49221	46169	2739	313	3542	100	93.287	87.5026	0.593219	5.19114	3502.63	2348.18	403.021	34.2773	3411.89	5534.55	1890.63	3261.94	369.861	2333.42	99.2884	9
barcode27	field	no	534.5	TRUE	Zambia	Lusaka	NMEC	2024-10-30_SLMM060-MIS2024-B2	TRUE	32460	30995	29180	1603	212	1465	100	95.4868	89.8953	0.653112	4.93839	3465.26	1216.93	196.453	20.4642	2332.53	2964.2	1193.03	1796.67	293.555	1526.72	161.443	9
barcode28	field	no	724.5	TRUE	Zambia	Lusaka	NMEC	2024-10-30_SLMM060-MIS2024-B2	TRUE	47800	46685	43100	3386	199	1115	100	97.6674	90.1674	0.416318	7.08368	4000.98	1458.92	253.561	24.5245	4166.95	5430.48	1710.97	2187.76	158.078	2115.15	156.751	9
barcode29	field	no	2469	TRUE	Zambia	Lusaka	NMEC	2024-10-30_SLMM060-MIS2024-B2	TRUE	49115	48432	46854	1333	245	683	100	98.6094	95.3965	0.498829	2.71404	8624.11	1157.08	257.816	25.5373	3272.69	4368.27	1075.1	3671.97	684.002	2608.29	324.981	9
barcode31	field	no		FALSE	Zambia	Lusaka	NMEC	2024-10-30_SLMM060-MIS2024-B2	TRUE	31764	31260	29566	1508	186	504	100	98.4133	93.0802	0.585569	4.74751	2226.39	1378.74	309.609	25.8998	2875.91	3673.58	1180.39	2686.31	208.189	1575.76	99.8637	9
barcode32	field	no		FALSE	Zambia	Lusaka	NMEC	2024-10-30_SLMM060-MIS2024-B2	TRUE	3	3	2	0	1	0	100	100	66.6667	33.3333	0	0.895954	0.588374	0	0	0	0	0	0	0	0.148433	0.895954	0
barcode34	field	no	356	TRUE	Zambia	Lusaka	NMEC	2024-10-30_SLMM060-MIS2024-B2	TRUE	25635	24327	22878	1367	82	1308	100	94.8976	89.2452	0.319875	5.33255	2668.02	570.244	112.316	16.5441	2339.32	2718.21	420.128	1442.33	173.089	1193.24	152.075	9
barcode36	field	no		FALSE	Zambia	Lusaka	NMEC	2024-10-30_SLMM060-MIS2024-B2	TRUE	28751	26914	25488	1315	111	1837	100	93.6107	88.6508	0.386074	4.57375	1877.24	708.461	224.767	11.165	2427.97	3800.29	578.449	2082.76	267.414	1327.68	171.209	9
barcode37	field	no	72	TRUE	Zambia	Lusaka	NMEC	2024-10-30_SLMM060-MIS2024-B2	TRUE	15640	14237	13650	547	40	1403	100	91.0294	87.2762	0.255754	3.49744	1288.05	306.628	37.5224	6.43406	1949.14	1582.8	453.005	819.716	116.528	723.149	173.263	8
barcode40	field	no		FALSE	Zambia	Lusaka	NMEC	2024-10-30_SLMM060-MIS2024-B2	TRUE	16576	15079	14280	764	35	1497	100	90.9689	86.1486	0.211149	4.60907	863.124	435.265	42.2327	6.51394	2697.72	1332.32	310.753	186.52	21.75	723.773	178.539	7
barcode45	field	no	77	TRUE	Zambia	Lusaka	NMEC	2024-10-30_SLMM060-MIS2024-B2	TRUE	35321	29539	27837	1579	123	5782	100	83.6301	78.8115	0.348235	4.47043	1175.79	1398.06	28.0861	11.4612	4137.27	2524.48	1268.44	1132.69	72.5894	1382.96	166.98	8
barcode48	field	no	108	TRUE	Zambia	Lusaka	NMEC	2024-10-30_SLMM060-MIS2024-B2	TRUE	42667	37394	34766	2485	143	5273	100	87.6415	81.4822	0.335154	5.82417	965.561	992.647	151.416	9.40317	5222.19	4685.46	1536.86	1741.87	58.4056	1678.43	167.436	9
barcode52	field	no	40	TRUE	Zambia	Lusaka	NMEC	2024-10-30_SLMM060-MIS2024-B2	TRUE	20203	15427	13866	1551	10	4776	100	76.3599	68.6334	0.0494976	7.67708	746.637	1275.58	58.0199	0	0.835648	2477.48	522.355	363.683	97.7185	590.523	1275.58	8
barcode54	field	no	48	TRUE	Zambia	Lusaka	NMEC	2024-10-30_SLMM060-MIS2024-B2	TRUE	9515	6401	5974	416	11	3114	100	67.2727	62.7851	0.115607	4.37204	96.6228	346.102	13.2107	3.72042	0.534722	1574.56	238.442	168.245	23.9901	281.011	73.3202	6
barcode57	field	no		FALSE	Zambia	Lusaka	NMEC	2024-10-30_SLMM060-MIS2024-B2	TRUE	17778	9930	9607	303	20	7848	100	55.8556	54.0387	0.112499	1.70435	0	415.086	0	16.0648	1.77315	2114.51	829.115	812.697	55.3791	476.597	829.115	6
barcode64	field	no		FALSE	Zambia	Lusaka	NMEC	2024-10-30_SLMM060-MIS2024-B2	TRUE	4890	8	4	4	0	4882	100	0.163599	0.0817996	0	0.0817996	0	0	0	0	0	1.02549	0	0	0.852649	0.187814	0.852649	0
barcode06	field	no	79055	TRUE	Zambia	Lusaka	NMEC	2024-11-01_SLMM062-MIS2024-B4	TRUE	94203	92513	88761	3051	701	1690	100	98.206	94.2231	0.744138	3.23875	7865.21	3088.86	1037.84	3211.51	3379.74	7045.76	6770.3	6169.78	1550.43	4535.86	7.57114	10
barcode08	field	no	16567.5	TRUE	Zambia	Lusaka	NMEC	2024-11-01_SLMM062-MIS2024-B4	TRUE	70034	68640	65963	2080	597	1394	100	98.0095	94.1871	0.852443	2.96999	9545.22	1329.79	121.33	711.5	2928.01	3448.76	2734.7	6020.95	2434.73	3384.93	78.0283	10
barcode09	field	no	10789	TRUE	Zambia	Lusaka	NMEC	2024-11-01_SLMM062-MIS2024-B4	TRUE	59780	56753	54116	2169	468	3027	100	94.9364	90.5253	0.782871	3.6283	8385.72	804.921	100.058	300.503	2229.99	3201.4	1373.86	3783.39	1890.27	2537.22	82.9789	10
barcode10	field	no	1258.5	TRUE	Zambia	Lusaka	NMEC	2024-11-01_SLMM062-MIS2024-B4	TRUE	44079	41739	39040	2440	259	2340	100	94.6913	88.5683	0.587581	5.53552	5792.71	466.378	47.7715	104.402	1696.72	3608.7	1510.84	2476.27	772.288	1887.89	118.772	9
barcode11	field	no	10098.5	TRUE	Zambia	Lusaka	NMEC	2024-11-01_SLMM062-MIS2024-B4	TRUE	91730	88656	84284	3806	566	3074	100	96.6489	91.8827	0.617028	4.14913	10937.2	2394.04	328.305	973.607	3853.74	6858.87	4587.4	4813.81	1927.16	4288.92	33.213	10
barcode12	field	no	2432.5	TRUE	Zambia	Lusaka	NMEC	2024-11-01_SLMM062-MIS2024-B4	TRUE	55785	54563	52160	2155	248	1222	100	97.8094	93.5018	0.444564	3.86305	9898.94	612.44	12.0562	83.5727	1958.18	3693.09	712.362	4274.81	1439.37	2651.37	758.178	9
barcode13	field	no		FALSE	Zambia	Lusaka	NMEC	2024-11-01_SLMM062-MIS2024-B4	TRUE	65475	61908	59338	2324	246	3567	100	94.5521	90.627	0.375716	3.54945	9642.29	504.46	18.726	119.549	2713.75	4906.4	849.651	4353.77	1652.33	2918.77	488.812	9
barcode16	field	no	123.5	TRUE	Zambia	Lusaka	NMEC	2024-11-01_SLMM062-MIS2024-B4	TRUE	50240	48096	45702	2223	171	2144	100	95.7325	90.9674	0.340366	4.42476	8723.89	171.007	5.75089	26.4062	2521.62	4020.71	218.913	2268.22	687.864	2227.33	1292.26	8
barcode18	field	no	1479.5	TRUE	Zambia	Lusaka	NMEC	2024-11-01_SLMM062-MIS2024-B4	TRUE	60366	57645	54673	2762	210	2721	100	95.4925	90.5692	0.347878	4.57542	9628.81	685.297	18.4989	62.8621	1906.42	4814.49	621.05	4026.71	1473.55	2702.81	493.812	9
barcode19	field	no	13593	TRUE	Zambia	Lusaka	NMEC	2024-11-01_SLMM062-MIS2024-B4	TRUE	60692	57760	55137	2376	247	2932	100	95.1691	90.8472	0.406973	3.91485	5213.24	1540.15	133.369	557.184	2341.83	4892.17	2576.87	3950.97	976.614	2743.59	39.0976	10
barcode21	field	no	4743.5	TRUE	Zambia	Lusaka	NMEC	2024-11-01_SLMM062-MIS2024-B4	TRUE	55321	52875	49926	2693	256	2446	100	95.5785	90.2478	0.462754	4.86795	7242.86	1086.45	92.5431	354.674	2447.15	3559.01	1711.33	4651.1	961.131	2529.62	77.4281	10
barcode22	field	no	3172	TRUE	Zambia	Lusaka	NMEC	2024-11-01_SLMM062-MIS2024-B4	TRUE	42349	40296	38508	1608	180	2053	100	95.1522	90.9301	0.42504	3.79702	4292.04	776.284	76.8185	255.451	1585.54	3228.78	1351.34	2699.74	772.967	1946.15	56.8315	10
barcode23	field	no	721	TRUE	Zambia	Lusaka	NMEC	2024-11-01_SLMM062-MIS2024-B4	TRUE	37351	35370	33620	1577	173	1981	100	94.6963	90.011	0.463174	4.22211	6748.75	217.661	2.9395	11.4017	1996.49	2542.56	72.717	1694.28	481.379	1665.64	1713.1	8
barcode24	field	no	107.5	TRUE	Zambia	Lusaka	NMEC	2024-11-01_SLMM062-MIS2024-B4	TRUE	39991	36904	35279	1500	125	3087	100	92.2808	88.2173	0.31257	3.75084	5826.35	140.569	0.0654804	7.90957	2684.18	3765.3	48.937	1369.24	463.581	1737.45	5468.29	7
barcode25	field	no	126.5	TRUE	Zambia	Lusaka	NMEC	2024-11-01_SLMM062-MIS2024-B4	TRUE	26511	23770	22182	1505	83	2741	100	89.6609	83.6709	0.313078	5.67689	3739.11	150.093	7.03203	7.74981	1861.62	1837.22	182.631	1493.47	226.233	1050.78	465.525	8
barcode26	field	no	5120.5	TRUE	Zambia	Lusaka	NMEC	2024-11-01_SLMM062-MIS2024-B4	TRUE	63526	60941	58507	2138	296	2585	100	95.9308	92.0993	0.465951	3.36555	8276.14	845.123	106.7	372.384	2839.73	4178.23	2165.57	4514.32	1680.56	2901.47	76.8447	10
barcode27	field	no	4510.5	TRUE	Zambia	Lusaka	NMEC	2024-11-01_SLMM062-MIS2024-B4	TRUE	38670	37662	35494	1909	259	1008	100	97.3933	91.7869	0.66977	4.93664	4448.19	883.499	165.239	486.741	1954.59	2968.63	2207.13	2472.36	633.974	1820	26.7578	10
barcode29	field	no	3925	TRUE	Zambia	Lusaka	NMEC	2024-11-01_SLMM062-MIS2024-B4	TRUE	50944	49717	47420	2036	261	1227	100	97.5915	93.0826	0.512327	3.99655	6324.86	827.19	61.3196	274.462	2307.9	3372.75	1355.95	4721.15	808.061	2393.7	101.491	10
barcode30	field	no	33096	TRUE	Zambia	Lusaka	NMEC	2024-11-01_SLMM062-MIS2024-B4	TRUE	76438	74752	71338	2917	497	1686	100	97.7943	93.3279	0.6502	3.81616	6147.23	2708.83	1080.21	1751.28	3131.33	4772.7	4608.99	4609.59	1093.76	3635.19	5.96367	10
barcode32	field	no	4778.5	TRUE	Zambia	Lusaka	NMEC	2024-11-01_SLMM062-MIS2024-B4	TRUE	53662	52136	49884	1803	449	1526	100	97.1563	92.9596	0.836719	3.35992	9742.1	1236.77	48.3587	188.263	1845.35	3405.09	1279.35	3192.15	1510.99	2548.37	197.373	9
barcode34	field	no	25154.5	TRUE	Zambia	Lusaka	NMEC	2024-11-01_SLMM062-MIS2024-B4	TRUE	58594	56619	53753	2468	398	1975	100	96.6293	91.7381	0.67925	4.21204	5690.65	1552.31	373.717	1077.44	2722.68	3867.24	2628.13	3612.22	1305.34	2600.9	15.1865	10
barcode35	field	no	1193.5	TRUE	Zambia	Lusaka	NMEC	2024-11-01_SLMM062-MIS2024-B4	TRUE	56061	54317	51246	2751	320	1744	100	96.8891	91.4111	0.570807	4.90715	9981.72	666.342	11.4989	75.7709	2223.68	3332.62	304.216	3034.84	1127.38	2474.23	798.606	9
barcode36	field	no	872	TRUE	Zambia	Lusaka	NMEC	2024-11-01_SLMM062-MIS2024-B4	TRUE	44096	41120	39217	1679	224	2976	100	93.2511	88.9355	0.507983	3.8076	4760.43	657.992	89.6157	281.242	1393.58	3019.48	1494.99	2784.94	1102.72	1915.1	52.5343	10
barcode38	field	no		FALSE	Zambia	Lusaka	NMEC	2024-11-01_SLMM062-MIS2024-B4	TRUE	41372	38496	36258	1945	293	2876	100	93.0484	87.639	0.708208	4.70125	5996	506.438	49.6263	73.4876	2182.13	2447.38	654.488	2082.19	587.227	1755.82	118.436	9
barcode40	field	no	47.5	TRUE	Zambia	Lusaka	NMEC	2024-11-01_SLMM062-MIS2024-B4	TRUE	18904	16048	15218	760	70	2856	100	84.8921	80.5015	0.370292	4.02031	1577.96	228.561	2.12384	3.54107	1368.89	1784.82	150.792	835.396	235.028	742.356	505.134	8
barcode41	field	no	27423.5	TRUE	Zambia	Lusaka	NMEC	2024-11-01_SLMM062-MIS2024-B4	TRUE	93630	91027	87297	3246	484	2603	100	97.2199	93.2361	0.516928	3.46684	10827.7	2947.9	428.425	1141.91	3242.56	6152.7	3174.36	4826.3	2069.79	4394.47	25.2144	10
barcode42	field	no	43942	TRUE	Zambia	Lusaka	NMEC	2024-11-01_SLMM062-MIS2024-B4	TRUE	87014	84793	80826	3391	576	2221	100	97.4475	92.8885	0.661962	3.89707	7424.45	4013.59	1553.52	2729.39	3164.84	5463.14	4633.84	3457.91	1646.22	3999.36	4.77606	10
barcode43	field	no	47.5	TRUE	Zambia	Lusaka	NMEC	2024-11-01_SLMM062-MIS2024-B4	TRUE	65764	47947	44770	2892	285	17817	100	72.9077	68.0768	0.433368	4.39754	6036.18	582.34	124.199	64.5381	3551.02	3876.91	1851.99	2321.9	271.127	2135.87	92.1019	10
barcode44	field	no	43692	TRUE	Zambia	Lusaka	NMEC	2024-11-01_SLMM062-MIS2024-B4	TRUE	81642	79572	76293	2622	657	2070	100	97.4645	93.4482	0.804733	3.21158	8074.42	2757.11	1774.73	2459.79	2771.1	5351.68	5008.33	4280.32	1999.13	3778.31	4.5471	10
barcode45	field	no	26960	TRUE	Zambia	Lusaka	NMEC	2024-11-01_SLMM062-MIS2024-B4	TRUE	57460	55428	53030	2127	271	2032	100	96.4636	92.2903	0.471632	3.70171	7918.57	1046.8	117.299	385.58	2860.96	3305.31	1524.28	4090.55	1337.43	2668.87	66.937	10
barcode46	field	no	6068	TRUE	Zambia	Lusaka	NMEC	2024-11-01_SLMM062-MIS2024-B4	TRUE	78024	75866	72703	2718	445	2158	100	97.2342	93.1803	0.570337	3.48354	10078.2	1502.09	211.614	544.376	4303.5	4853.94	2793.97	5761.92	1959.72	3686.13	47.4015	10
barcode47	field	no	50489.5	TRUE	Zambia	Lusaka	NMEC	2024-11-01_SLMM062-MIS2024-B4	TRUE	65600	63803	60629	2803	371	1797	100	97.2607	92.4223	0.565549	4.27287	6949.91	1375.45	399.375	929.313	2539.54	3789.36	2490.79	3053.26	1354.53	2985.13	17.4081	10
barcode54	field	no	49985	TRUE	Zambia	Lusaka	NMEC	2024-11-01_SLMM063-MIS2024-B5	TRUE	12415	12245	11830	281	134	170	100	98.6307	95.288	1.07934	2.26339	1685.58	381.689	106.411	145.613	632.357	812.073	626.365	1027.5	291.811	676.041	15.6928	10
barcode55	field	no	30312	TRUE	Zambia	Lusaka	NMEC	2024-11-01_SLMM063-MIS2024-B5	TRUE	46411	45819	43408	2044	367	592	100	98.7244	93.5296	0.790761	4.40413	4766.12	2415.1	107.878	395.104	1796.17	4100.34	2056.01	4309.48	679.195	2323.44	43.7747	10
barcode57	field	no	297.5	TRUE	Zambia	Lusaka	NMEC	2024-11-01_SLMM063-MIS2024-B5	TRUE	12729	10459	9730	675	54	2270	100	82.1667	76.4396	0.424228	5.30285	1113.82	43.8374	1.39288	2.3474	549.73	1470.23	72.4642	706.473	75.1242	517.911	477.951	7
barcode58	field	no	69743.5	TRUE	Zambia	Lusaka	NMEC	2024-11-01_SLMM063-MIS2024-B5	TRUE	16701	16488	15787	500	201	213	100	98.7246	94.5273	1.20352	2.99383	2082.01	589.775	522.149	669.758	662.191	1080.51	1085.78	973.149	376.733	859.604	5.51185	10
barcode59	field	no	229.5	TRUE	Zambia	Lusaka	NMEC	2024-11-01_SLMM063-MIS2024-B5	TRUE	20869	20340	19471	702	167	529	100	97.4651	93.3011	0.80023	3.36384	3930.77	329.91	29.7772	46.6014	1072.72	1300.31	462.359	1921.3	563.604	1073.93	127.717	8
barcode61	field	no	558	TRUE	Zambia	Lusaka	NMEC	2024-11-01_SLMM063-MIS2024-B5	TRUE	8270	7289	7019	223	47	981	100	88.1378	84.873	0.568319	2.69649	704.223	182.126	7.28043	24.1816	706.817	792.715	252.093	591.366	65.2815	378.069	85.0466	8
barcode63	field	no	7137	TRUE	Zambia	Lusaka	NMEC	2024-11-01_SLMM063-MIS2024-B5	TRUE	29383	28839	27456	1140	243	544	100	98.1486	93.4418	0.827009	3.87979	3298.65	1007.2	22.995	67.7882	1798.78	2711.68	664.977	2800.9	442.823	1492.44	137.472	9
barcode65	field	no	446.5	TRUE	Zambia	Lusaka	NMEC	2024-11-01_SLMM063-MIS2024-B5	TRUE	20620	19953	19333	463	157	667	100	96.7653	93.7585	0.761397	2.24539	2690.2	246.87	7.21779	19.526	1507.99	1599.69	130.442	1583.57	191.131	1065.96	327.362	8
barcode66	field	no	1504	TRUE	Zambia	Lusaka	NMEC	2024-11-01_SLMM063-MIS2024-B5	TRUE	12395	12133	11738	322	73	262	100	97.8862	94.6995	0.588947	2.59782	2174.5	161.739	0.988612	6.80934	728.881	1086.52	78.8756	1270.37	325.252	658.87	1093.48	8
barcode67	field	no	16	TRUE	Zambia	Lusaka	NMEC	2024-11-01_SLMM063-MIS2024-B5	TRUE	8311	7772	7461	256	55	539	100	93.5146	89.7726	0.661774	3.08026	626.342	164.795	5.71317	3.05501	1049.63	755.458	131.659	690.998	93.3377	402.973	170.406	8
barcode69	field	no		FALSE	Zambia	Lusaka	NMEC	2024-11-01_SLMM063-MIS2024-B5	TRUE	12124	11188	11064	62	62	936	100	92.2798	91.257	0.511382	0.511382	2534.99	0.293009	10.111	14.4966	2.50231	312.535	220.621	3085.22	302	648.402	2386.08	5
barcode71	field	no	1170.5	TRUE	Zambia	Lusaka	NMEC	2024-11-01_SLMM063-MIS2024-B5	TRUE	16446	16103	15657	348	98	343	100	97.9144	95.2025	0.59589	2.11602	2331.83	289.753	21.1189	38.9081	1006.92	1490.28	320.955	1763.14	356.512	852.816	105.423	8
barcode72	field	no	34407.5	TRUE	Zambia	Lusaka	NMEC	2024-11-01_SLMM063-MIS2024-B5	TRUE	29159	28766	27607	922	237	393	100	98.6522	94.6775	0.812785	3.16197	2912.31	1235.97	380.782	580.648	1315.3	2547.78	2372.04	2128.09	571.202	1512.62	7.62819	10
barcode81	field	no	149.5	TRUE	Zambia	Lusaka	NMEC	2024-11-01_SLMM063-MIS2024-B5	TRUE	33203	32020	30817	1035	168	1183	100	96.4371	92.8139	0.505978	3.11719	3190.04	571.581	15.3523	34.1469	2796.7	4388	339.876	2538.45	581.879	1628.03	195.082	8
barcode82	field	no	1270.5	TRUE	Zambia	Lusaka	NMEC	2024-11-01_SLMM063-MIS2024-B5	TRUE	50075	48927	46852	1662	413	1148	100	97.7074	93.5637	0.824763	3.31902	3875.91	1528.78	613.86	683.233	3262.65	4601.56	3262.96	4235.02	809.55	2547.1	6.88777	10
barcode83	field	no	51887	TRUE	Zambia	Lusaka	NMEC	2024-11-01_SLMM063-MIS2024-B5	TRUE	8428	7851	7423	320	108	577	100	93.1538	88.0755	1.28144	3.79687	494.517	13.6583	5.4242	8.39337	904.731	1024.43	510.006	384.541	58.9421	366.482	79.3883	7
barcode84	field	no	32060	TRUE	Zambia	Lusaka	NMEC	2024-11-01_SLMM063-MIS2024-B5	TRUE	58843	57816	54973	2245	598	1027	100	98.2547	93.4232	1.01626	3.81524	5622.56	3022.37	1180.44	1505.21	3213.45	4163.2	3645.15	3938.95	1072.46	2975.98	5.23778	10
barcode85	field	no	7882	TRUE	Zambia	Lusaka	NMEC	2024-11-01_SLMM063-MIS2024-B5	TRUE	62818	60930	58112	2233	585	1888	100	96.9945	92.5085	0.931262	3.55471	6767.02	1881.27	385.235	681.12	3420.18	5315.36	2956.16	5326.06	1472.31	3188.81	17.5205	10
barcode86	field	no	271.5	TRUE	Zambia	Lusaka	NMEC	2024-11-01_SLMM063-MIS2024-B5	TRUE	16635	15973	15338	522	113	662	100	96.0204	92.2032	0.679291	3.13796	1822.82	248.408	7.58577	5.89977	1349.34	1953.82	97.1952	1235.77	237.793	808.686	264.186	8
barcode87	field	no	16515.5	TRUE	Zambia	Lusaka	NMEC	2024-11-01_SLMM063-MIS2024-B5	TRUE	45749	44799	43050	1384	365	950	100	97.9235	94.1004	0.797832	3.0252	5173.2	1350.9	443.874	551.916	2808.15	4752.45	2236.12	3957.7	868.384	2359.62	11.6285	10
barcode88	field	no	25847	TRUE	Zambia	Lusaka	NMEC	2024-11-01_SLMM063-MIS2024-B5	TRUE	37513	36562	35049	1235	278	951	100	97.4649	93.4316	0.741076	3.29219	2946.92	1200.62	68.0093	105.651	3254.91	4164.63	915.089	2989.76	601.54	1881.56	43.324	10
barcode89	field	no	50895	TRUE	Zambia	Lusaka	NMEC	2024-11-01_SLMM063-MIS2024-B5	TRUE	37610	36870	35260	1208	402	740	100	98.0324	93.7517	1.06886	3.21191	2693.68	2158.88	714.33	910.002	1758.46	3137.77	2260.9	2902.78	499.508	1899.64	5.79966	10
barcode90	field	no	20316.5	TRUE	Zambia	Lusaka	NMEC	2024-11-01_SLMM063-MIS2024-B5	TRUE	41523	40405	38882	1285	238	1118	100	97.3075	93.6397	0.573176	3.09467	7134.9	922.768	64.4071	44.8628	2358.27	3209.45	609.858	3734.2	904.912	2092.99	155.57	9
barcode91	field	no	155790	TRUE	Zambia	Lusaka	NMEC	2024-11-01_SLMM063-MIS2024-B5	TRUE	29771	29310	27539	1443	328	461	100	98.4515	92.5028	1.10174	4.847	2128.67	1375.95	979.853	1044.88	1488.05	2045.37	2215.63	1965.88	481.588	1466.97	4.59114	10
barcode93	field	no	22014	TRUE	Zambia	Lusaka	NMEC	2024-11-01_SLMM063-MIS2024-B5	TRUE	20983	20539	19556	813	170	444	100	97.884	93.1993	0.81018	3.87457	2351.05	761.108	147.84	226.662	1170.94	1620.49	1015.94	1793.68	522.836	1063.46	15.7958	10
barcode94	field	no	15185	TRUE	Zambia	Lusaka	NMEC	2024-11-01_SLMM063-MIS2024-B5	TRUE	33351	32864	31513	1068	283	487	100	98.5398	94.4889	0.84855	3.2023	3446.08	1322.83	107.749	214.674	2311.03	3136.26	1062.94	3250.44	649.465	1705.17	31.6883	10
barcode95	field	no	400	TRUE	Zambia	Lusaka	NMEC	2024-11-01_SLMM063-MIS2024-B5	TRUE	20830	20361	19531	692	138	469	100	97.7484	93.7638	0.662506	3.32213	2992.34	487.562	27.2875	41.8847	1449.69	1878.07	373.592	2251.25	434.917	1067.3	105.783	8
barcode06	field	no	543	TRUE	Zambia	Lusaka	NMEC	2024-11-06_SLMM064-MIS2024-B6	TRUE	23876	23220	22628	330	262	656	100	97.2525	94.773	1.09734	1.38214	3177.97	463.786	3.71886	15.2585	1230.71	2534.5	285.973	2726.94	786.99	1331.15	673.461	8
barcode07	field	no	20130	TRUE	Zambia	Lusaka	NMEC	2024-11-06_SLMM064-MIS2024-B6	TRUE	46939	46231	44413	625	1193	708	100	98.4917	94.6185	2.5416	1.33152	3864.53	1846.68	729.964	564.843	1540.14	3242.83	4296.46	5279.09	1640.44	2695.76	9.32961	10
barcode08	field	no	67522.5	TRUE	Zambia	Lusaka	NMEC	2024-11-06_SLMM064-MIS2024-B6	TRUE	36331	35875	34524	497	854	456	100	98.7449	95.0263	2.35061	1.36798	4127.02	1183.66	261.538	448.667	986.561	2482.48	2618.34	3339.9	1728.81	2040.25	15.7197	10
barcode09	field	no	46967	TRUE	Zambia	Lusaka	NMEC	2024-11-06_SLMM064-MIS2024-B6	TRUE	38022	37065	35915	530	620	957	100	97.483	94.4585	1.63063	1.39393	4873.02	841.02	46.916	57.7536	1249.69	2881.24	674.096	4051.25	1763.98	2075.67	101.699	9
barcode10	field	no	69693	TRUE	Zambia	Lusaka	NMEC	2024-11-06_SLMM064-MIS2024-B6	TRUE	31815	31392	30199	377	816	423	100	98.6704	94.9206	2.56483	1.18498	2569.95	1016.66	788.833	726.166	800.184	2342.94	2884.11	2888.13	1563.29	1775.69	3.97177	10
barcode11	field	no	2793.5	TRUE	Zambia	Lusaka	NMEC	2024-11-06_SLMM064-MIS2024-B6	TRUE	22897	22365	21591	382	392	532	100	97.6766	94.2962	1.71201	1.66834	3164.21	600.408	46.005	53.0384	1322.26	2261.66	448.026	1869.86	824.618	1260.02	67.3165	9
barcode12	field	no	4272	TRUE	Zambia	Lusaka	NMEC	2024-11-06_SLMM064-MIS2024-B6	TRUE	24712	24381	23633	323	425	331	100	98.6606	95.6337	1.71981	1.30706	3258.09	778.465	91.4484	73.5825	781.591	1727.27	868.862	2914.58	1269.04	1389.78	43.6843	10
barcode13	field	no	1920	TRUE	Zambia	Lusaka	NMEC	2024-11-06_SLMM064-MIS2024-B6	TRUE	28498	27679	26731	361	587	819	100	97.1261	93.7996	2.05979	1.26676	3353.6	895.297	113.912	80.7656	932.363	2203.99	1036.88	3155.2	1390.68	1583.62	41.0147	10
barcode14	field	no	12167	TRUE	Zambia	Lusaka	NMEC	2024-11-06_SLMM064-MIS2024-B6	TRUE	35682	35087	33757	520	810	595	100	98.3325	94.6051	2.27005	1.45732	4312.92	858.464	161.47	168.649	1219.17	2494.85	1430.98	3943.53	2062.17	1992.49	26.546	10
barcode15	field	no		FALSE	Zambia	Lusaka	NMEC	2024-11-06_SLMM064-MIS2024-B6	TRUE	23090	22167	21277	274	616	923	100	96.0026	92.1481	2.66782	1.18666	2457.03	955.489	143.559	123.643	637.363	1436.48	1353.12	2361.39	1123.86	1252.18	19.7126	10
barcode16	field	no	7124	TRUE	Zambia	Lusaka	NMEC	2024-11-06_SLMM064-MIS2024-B6	TRUE	32642	31977	30952	350	675	665	100	97.9627	94.8226	2.06789	1.07224	4792.05	691.076	32.1858	48.1477	959.062	2395.13	768.036	4042.73	1794.99	1842	144.401	8
barcode17	field	no	14943	TRUE	Zambia	Lusaka	NMEC	2024-11-06_SLMM064-MIS2024-B6	TRUE	24831	24338	23562	418	358	493	100	98.0146	94.8895	1.44175	1.68338	2149.15	622.049	32.5758	47.9329	823.441	2286.51	752.416	2840.83	670.889	1375.36	105.071	8
barcode18	field	no	16375	TRUE	Zambia	Lusaka	NMEC	2024-11-06_SLMM064-MIS2024-B6	TRUE	29950	29574	28647	318	609	376	100	98.7446	95.6494	2.03339	1.06177	3849.92	1014.06	159.643	121.063	933.34	2032.12	1276.31	3713.16	1527.65	1707.33	31.5404	10
barcode19	field	no	181628	TRUE	Zambia	Lusaka	NMEC	2024-11-06_SLMM064-MIS2024-B6	TRUE	31381	31017	29980	356	681	364	100	98.8401	95.5355	2.1701	1.13444	1942.2	1304.08	1043.62	1060.53	1013.51	2713.8	3379.97	3026.79	896.003	1842.51	3.76807	10
barcode20	field	no	43685	TRUE	Zambia	Lusaka	NMEC	2024-11-06_SLMM064-MIS2024-B6	TRUE	19274	18981	18395	202	384	293	100	98.4798	95.4395	1.99232	1.04804	2465.05	569.011	58.2463	84.0151	607.299	1412.98	670.798	2293.68	1067.83	1102.15	41.6068	10
barcode21	field	no	7267	TRUE	Zambia	Lusaka	NMEC	2024-11-06_SLMM064-MIS2024-B6	TRUE	26216	25729	24979	281	469	487	100	98.1424	95.2815	1.78898	1.07186	3278.55	844.822	94.2861	108.645	751.557	1837.69	975.228	3004.96	1465	1455.8	34.4074	10
barcode22	field	no	21419	TRUE	Zambia	Lusaka	NMEC	2024-11-06_SLMM064-MIS2024-B6	TRUE	23772	23178	22350	354	474	594	100	97.5013	94.0182	1.99394	1.48915	2138.35	1266.98	188.351	263.373	781.288	1750	1473.84	2470.31	943.57	1313.37	13.0462	10
barcode23	field	no	1562	TRUE	Zambia	Lusaka	NMEC	2024-11-06_SLMM064-MIS2024-B6	TRUE	28896	28206	27234	417	555	690	100	97.6121	94.2483	1.92068	1.44311	3168.72	1199.39	112.202	94.5192	992.478	2514.89	1264.68	4153.65	789.281	1656.17	43.485	10
barcode25	field	no		FALSE	Zambia	Lusaka	NMEC	2024-11-06_SLMM064-MIS2024-B6	TRUE	27673	27130	26248	282	600	543	100	98.0378	94.8506	2.16818	1.01904	3167.95	609.486	115.013	135.614	1031.41	2098.25	1492.23	3447.97	1411.8	1579.7	29.7206	10
barcode26	field	no	7913.5	TRUE	Zambia	Lusaka	NMEC	2024-11-06_SLMM064-MIS2024-B6	TRUE	30462	29711	28627	526	558	751	100	97.5346	93.9761	1.83179	1.72674	3389.26	780.408	146.631	167.818	1165	2307.36	1685.41	3375.79	1238.64	1662.95	22.9577	10
barcode27	field	no	900.5	TRUE	Zambia	Lusaka	NMEC	2024-11-06_SLMM064-MIS2024-B6	TRUE	16438	16119	15697	191	231	319	100	98.0594	95.4922	1.40528	1.16194	2308.52	399.874	13.1537	16.8742	538.911	1403.87	348.623	1951.78	835.243	954.826	163.103	8
barcode29	field	no	2018.5	TRUE	Zambia	Lusaka	NMEC	2024-11-06_SLMM064-MIS2024-B6	TRUE	23537	23156	22623	277	256	381	100	98.3813	96.1168	1.08765	1.17687	3341.99	429.885	13.8171	18.5712	1164.97	1935.78	303.401	2800.81	1268.89	1372.51	225.55	8
barcode30	field	no	269	TRUE	Zambia	Lusaka	NMEC	2024-11-06_SLMM064-MIS2024-B6	TRUE	4584	4253	4108	113	32	331	100	92.7792	89.6161	0.69808	2.4651	398.867	1.72899	0.674021	0.966089	1493.03	2.04688	28.2815	190.195	148.2	226.698	238.269	4
barcode31	field	no	511.5	TRUE	Zambia	Lusaka	NMEC	2024-11-06_SLMM064-MIS2024-B6	TRUE	15032	14639	14264	160	215	393	100	97.3856	94.8909	1.43028	1.0644	1773.51	386.052	27.6904	33.0565	746.392	1409.71	463.895	2031.88	575.573	874.121	70.8211	8
barcode32	field	no	5666.5	TRUE	Zambia	Lusaka	NMEC	2024-11-06_SLMM064-MIS2024-B6	TRUE	17936	17680	17228	146	306	256	100	98.5727	96.0526	1.70607	0.814005	2680.06	358.416	26.9922	35.783	657.982	1261.45	238.161	2384.38	972.096	1031.95	95.7433	8
barcode36	field	no	1544	TRUE	Zambia	Lusaka	NMEC	2024-11-06_SLMM064-MIS2024-B6	TRUE	20732	20141	19401	273	467	591	100	97.1493	93.58	2.25256	1.3168	2700.63	342.857	39.2028	45.8696	937.816	1696.24	619.368	2398.63	880.748	1147.43	67.1752	8
barcode38	field	no	828	TRUE	Zambia	Lusaka	NMEC	2024-11-06_SLMM064-MIS2024-B6	TRUE	23565	23020	22178	253	589	545	100	97.6872	94.1142	2.49947	1.07363	3067.06	446.904	54.1203	55.9141	940.798	1730.82	621.815	3119.84	1329.87	1348.67	56.6005	10
barcode39	field	no	999	TRUE	Zambia	Lusaka	NMEC	2024-11-06_SLMM064-MIS2024-B6	TRUE	26739	26171	25367	441	363	568	100	97.8758	94.8689	1.35757	1.64928	3712.77	377.744	13.3715	34.5403	1198.71	2450.17	379.472	3136.73	1074.55	1507.17	258.342	8
barcode41	field	no	22327.5	TRUE	Zambia	Lusaka	NMEC	2024-11-06_SLMM064-MIS2024-B6	TRUE	26871	26479	25560	316	603	392	100	98.5412	95.1211	2.24405	1.17599	2522.29	877.265	417.068	500.413	850.724	1867.23	2287.05	2814.37	1270.18	1536.92	6.73186	10
barcode42	field	no	52040	TRUE	Zambia	Lusaka	NMEC	2024-11-06_SLMM064-MIS2024-B6	TRUE	31893	31394	30328	446	620	499	100	98.4354	95.093	1.944	1.39843	2559.95	1452.89	818.49	850.856	1040.97	2553.2	2871.47	2821.21	1254.3	1802.59	3.50397	10
barcode43	field	no	112	TRUE	Zambia	Lusaka	NMEC	2024-11-06_SLMM064-MIS2024-B6	TRUE	26626	25856	25187	231	438	770	100	97.1081	94.5955	1.64501	0.867573	3639.31	424.967	32.7025	33.7272	930.583	1996.92	639.355	3430.81	1423.44	1515.88	107.983	8
barcode44	field	no	440	TRUE	Zambia	Lusaka	NMEC	2024-11-06_SLMM064-MIS2024-B6	TRUE	14596	14085	13768	185	132	511	100	96.499	94.3272	0.904357	1.26747	1873.38	99.3551	1.27544	0.0979653	651.08	1805.17	45.8585	994.72	611.624	791.574	1706.23	7
barcode45	field	no		FALSE	Zambia	Lusaka	NMEC	2024-11-06_SLMM064-MIS2024-B6	TRUE	32098	31557	30614	335	608	541	100	98.3145	95.3767	1.8942	1.04368	3641.99	1297.62	211.861	236.518	929.521	2409.35	1883.03	3609.95	1453.26	1812.53	17.1097	10
barcode46	field	no	14240	TRUE	Zambia	Lusaka	NMEC	2024-11-06_SLMM064-MIS2024-B6	TRUE	34397	33660	32492	542	626	737	100	97.8574	94.4617	1.81993	1.57572	3696.15	1600.42	86.869	128.298	1187.14	2729.44	1293.82	4038.94	1307.52	1916.89	45.9654	10
barcode47	field	no	560	TRUE	Zambia	Lusaka	NMEC	2024-11-06_SLMM064-MIS2024-B6	TRUE	19437	16720	16182	293	245	2717	100	86.0215	83.2536	1.26048	1.50743	2611.27	143.057	8.31246	9.68274	891.258	1544.16	126.879	1804.98	648.286	951.974	280.406	8
barcode48	field	no	4420	TRUE	Zambia	Lusaka	NMEC	2024-11-06_SLMM064-MIS2024-B6	TRUE	11234	10913	10600	144	169	321	100	97.1426	94.3564	1.50436	1.28182	1455.24	274.254	11.0206	16.3414	586.634	987.684	80.1314	1506.66	371.553	639.449	125.339	8
barcode54	field	no	6504	TRUE	Zambia	Lusaka	NMEC	2024-11-06_SLMM065-MIS2024-B7	TRUE	27451	26108	25228	537	343	1343	100	95.1076	91.9019	1.2495	1.95621	3526.93	398.911	7.78932	23.3625	850.181	1986.63	146.219	2368.93	648.813	1360.43	414.884	8
barcode55	field	no	15204	TRUE	Zambia	Lusaka	NMEC	2024-11-06_SLMM065-MIS2024-B7	TRUE	82644	81194	78278	1874	1042	1450	100	98.2455	94.7171	1.26083	2.26756	7678.88	2310	304.122	597.82	2705.55	5654.08	3210.86	9975.55	2199.81	4201	32.6937	10
barcode57	field	no	2077	TRUE	Zambia	Lusaka	NMEC	2024-11-06_SLMM065-MIS2024-B7	TRUE	53959	52340	50817	732	791	1619	100	96.9996	94.1771	1.46593	1.35659	6416.66	1875.89	68.5395	125.899	1723.08	3633.12	1178.44	6381.35	2066.81	2834.02	92.2735	10
barcode58	field	no	820	TRUE	Zambia	Lusaka	NMEC	2024-11-06_SLMM065-MIS2024-B7	TRUE	37696	36998	35608	641	749	698	100	98.1483	94.461	1.98695	1.70045	5486.53	719.804	144.279	201.329	922.47	2127.96	1118.13	4061.97	1814.65	1979.32	37.7655	10
barcode59	field	no	17300	TRUE	Zambia	Lusaka	NMEC	2024-11-06_SLMM065-MIS2024-B7	TRUE	51664	50702	48723	945	1034	962	100	98.138	94.3074	2.00139	1.82913	5137.26	1977.28	970.228	1454.91	1836.88	2795.86	3124.98	4195.31	2194.77	2666.54	5.28945	10
barcode60	field	no	5455.5	TRUE	Zambia	Lusaka	NMEC	2024-11-06_SLMM065-MIS2024-B7	TRUE	46311	45222	43440	841	941	1089	100	97.6485	93.8006	2.03191	1.81598	5916.78	1072.78	287.386	346.764	1450.67	2508.74	1719.31	5282.14	2245.77	2418.21	20.5169	10
barcode61	field	no	191234	TRUE	Zambia	Lusaka	NMEC	2024-11-06_SLMM065-MIS2024-B7	TRUE	43588	42183	40317	803	1063	1405	100	96.7766	92.4956	2.43874	1.84225	4121.9	1378.58	1340.84	1595.34	1139.85	2180.83	2658.41	3546.96	1748.95	2202.02	3.07182	10
barcode62	field	no	109	TRUE	Zambia	Lusaka	NMEC	2024-11-06_SLMM065-MIS2024-B7	TRUE	5446	2483	2423	54	6	2963	100	45.5931	44.4914	0.110173	0.991553	100.454	4.24902	0	4.42276	0	487.132	19.3173	392.995	132.421	114.099	392.995	4
barcode63	field	no	127.5	TRUE	Zambia	Lusaka	NMEC	2024-11-06_SLMM065-MIS2024-B7	TRUE	35805	30541	29477	878	186	5264	100	85.2981	82.3265	0.519481	2.45217	3918.29	212.238	2.8427	11.0595	2994.31	2676.9	192.617	2769.77	700.382	1575.57	1019.67	8
barcode64	field	no	2462	TRUE	Zambia	Lusaka	NMEC	2024-11-06_SLMM065-MIS2024-B7	TRUE	50481	48764	46622	891	1251	1717	100	96.5987	92.3555	2.47816	1.76502	5639.35	1292.92	500.416	657.982	1575.44	3153.8	1648.06	4904.23	1933.34	2584.4	11.2469	10
barcode65	field	no	1383.5	TRUE	Zambia	Lusaka	NMEC	2024-11-06_SLMM065-MIS2024-B7	TRUE	33711	32644	31564	503	577	1067	100	96.8349	93.6312	1.71161	1.49209	4953.07	468.658	22.4918	50.0234	1167.22	2055.02	506.983	3793.93	1797.65	1768.99	210.842	9
barcode66	field	no	2946	TRUE	Zambia	Lusaka	NMEC	2024-11-06_SLMM065-MIS2024-B7	TRUE	24780	24161	22922	621	618	619	100	97.502	92.502	2.49395	2.50605	3483.16	585.956	144.881	194.055	798.766	1198.33	808.765	2550.53	1188.3	1269.75	23.8767	10
barcode68	field	no	16240	TRUE	Zambia	Lusaka	NMEC	2024-11-06_SLMM065-MIS2024-B7	TRUE	51775	50532	48278	1033	1221	1243	100	97.5992	93.2458	2.35828	1.99517	6081.48	2375.49	546.174	668.532	1535.32	2804.25	2188.82	3853.61	2050.84	2571.66	11.1143	10
barcode69	field	no	3375	TRUE	Zambia	Lusaka	NMEC	2024-11-06_SLMM065-MIS2024-B7	TRUE	30998	29600	28016	565	1019	1398	100	95.49	90.38	3.28731	1.8227	3772.23	684.322	188.354	258.449	1008.15	1664.4	1224.27	2454	1433.37	1467.37	19.9215	10
barcode71	field	no		FALSE	Zambia	Lusaka	NMEC	2024-11-06_SLMM065-MIS2024-B7	TRUE	38941	37768	36279	675	814	1173	100	96.9878	93.164	2.09034	1.73339	5339.55	793.517	104.065	133.161	1322.01	2137.29	1106.06	3564.98	1548.6	1956.79	50.8212	10
barcode73	field	no	5342	TRUE	Zambia	Lusaka	NMEC	2024-11-06_SLMM065-MIS2024-B7	TRUE	54353	52892	50394	1017	1481	1461	100	97.312	92.7161	2.72478	1.8711	6079.28	1532.15	806.005	1171.48	1737.83	2613.19	2797.38	4181.62	2498.24	2702.92	7.53314	10
barcode74	field	no	736.5	TRUE	Zambia	Lusaka	NMEC	2024-11-06_SLMM065-MIS2024-B7	TRUE	43084	41988	40116	893	979	1096	100	97.4561	93.1111	2.27231	2.0727	6371.14	880.273	86.7566	169.768	1421.67	2392.35	775.588	4338.37	2026.84	2188.34	72.6002	10
barcode75	field	no	224	TRUE	Zambia	Lusaka	NMEC	2024-11-06_SLMM065-MIS2024-B7	TRUE	23559	21570	20919	452	199	1989	100	91.5574	88.7941	0.844688	1.91859	4267.4	255.838	1.94093	6.78297	780.199	2486.76	161.84	980.932	541.707	1150.01	1451.04	8
barcode76	field	no	335.5	TRUE	Zambia	Lusaka	NMEC	2024-11-06_SLMM065-MIS2024-B7	TRUE	33514	32073	30973	631	469	1441	100	95.7003	92.4181	1.39942	1.8828	5168.49	441.522	36.6996	42.2524	1179.19	1928.23	547.056	3432.08	1398.79	1702.03	137.096	8
barcode79	field	no	23310	TRUE	Zambia	Lusaka	NMEC	2024-11-06_SLMM065-MIS2024-B7	TRUE	63413	62325	59693	995	1637	1088	100	98.2843	94.1337	2.58149	1.56908	7037.52	1603.12	744.308	1054.23	2123.91	3514.09	3694.21	5369.75	2869.94	3236.67	9.44243	10
barcode80	field	no	744	TRUE	Zambia	Lusaka	NMEC	2024-11-06_SLMM065-MIS2024-B7	TRUE	47143	45342	43272	1039	1031	1801	100	96.1797	91.7888	2.18696	2.20393	7238.28	803.165	42.2427	83.2547	1683.98	2858.79	721.998	4841.9	1863.51	2430.44	167.387	9
barcode81	field	no	12728	TRUE	Zambia	Lusaka	NMEC	2024-11-06_SLMM065-MIS2024-B7	TRUE	671	7	7	0	0	664	100	1.04322	1.04322	0	0	0.58815	0	0	0	0	1.2097	0	1.03102	0	0.468359	1.85472	0
barcode82	field	no	1289.5	TRUE	Zambia	Lusaka	NMEC	2024-11-06_SLMM065-MIS2024-B7	TRUE	38738	37560	36007	760	793	1178	100	96.9591	92.9501	2.04709	1.9619	4343.5	692.963	101.547	115.052	1276.21	2641.56	1022.32	4258.4	1794.95	1939.37	42.3564	10
barcode83	field	no	1324	TRUE	Zambia	Lusaka	NMEC	2024-11-06_SLMM065-MIS2024-B7	TRUE	48038	47164	45184	1069	911	874	100	98.1806	94.0589	1.89642	2.22532	6729.61	899.225	121.673	217.066	1666.12	2634.65	1415.68	5595.34	2141.97	2516.08	54.8583	10
barcode84	field	no	1260	TRUE	Zambia	Lusaka	NMEC	2024-11-06_SLMM065-MIS2024-B7	TRUE	57787	56979	54821	1114	1044	808	100	98.6018	94.8674	1.80663	1.92777	6624.95	1650.08	151.609	306.436	2146.18	4646.14	1120.1	7407.69	3309.91	3021.13	48.5402	10
barcode85	field	no	10338	TRUE	Zambia	Lusaka	NMEC	2024-11-06_SLMM065-MIS2024-B7	TRUE	56753	54530	52049	723	1758	2223	100	96.083	91.7115	3.09763	1.27394	7517.41	1269.12	373.774	473.332	1446.73	2946.8	2432.08	5210.34	2831.37	2871.05	20.0585	10
barcode86	field	no	1441	TRUE	Zambia	Lusaka	NMEC	2024-11-06_SLMM065-MIS2024-B7	TRUE	13829	12620	12391	177	52	1209	100	91.2575	89.6016	0.376021	1.27992	2224.16	29.5137	0	3.42577	596.01	1422.44	23.7411	547.889	822.43	668.382	2224.16	6
barcode87	field	no	428.5	TRUE	Zambia	Lusaka	NMEC	2024-11-06_SLMM065-MIS2024-B7	TRUE	53866	51499	50101	530	868	2367	100	95.6058	93.0104	1.61141	0.983923	10638	871.685	88.7082	95.3519	2666.36	0	1179.83	6657.29	3277.03	2794.48	118.584	9
barcode88	field	no	20946	TRUE	Zambia	Lusaka	NMEC	2024-11-06_SLMM065-MIS2024-B7	TRUE	71424	70032	67435	1114	1483	1392	100	98.0511	94.415	2.07633	1.5597	8118.22	2031.09	386.594	672.045	2327.13	4552.02	3397.22	7389.04	3452.44	3717.92	20.9451	10
barcode89	field	no	248	TRUE	Zambia	Lusaka	NMEC	2024-11-06_SLMM065-MIS2024-B7	TRUE	44591	43070	41457	1133	480	1521	100	96.589	92.9717	1.07645	2.54087	6971.81	366.711	9.50249	16.6029	1654.65	2696.45	154.105	4401.81	1967.1	2265.97	663.825	8
barcode90	field	no	2002	TRUE	Zambia	Lusaka	NMEC	2024-11-06_SLMM065-MIS2024-B7	TRUE	43984	42550	41381	759	410	1434	100	96.7397	94.0819	0.932157	1.72563	6698.8	483.497	14.8157	49.1741	1417.09	2782.83	444.395	4876.13	2049.88	2284.19	423.555	8
barcode91	field	no	80	TRUE	Zambia	Lusaka	NMEC	2024-11-06_SLMM065-MIS2024-B7	TRUE	36202	34299	33295	788	216	1903	100	94.7434	91.9701	0.596652	2.17668	5504.62	297.053	6.78648	15.0362	1526.45	3119.22	188.855	2813.18	1297.66	1827.47	706.946	8
barcode92	field	no	668	TRUE	Zambia	Lusaka	NMEC	2024-11-06_SLMM065-MIS2024-B7	TRUE	57568	54687	53282	856	549	2881	100	94.9955	92.5549	0.953655	1.48694	7570.07	933.436	48.2883	130.035	2202.56	3479.12	1269.29	6459.03	2179.7	2937.67	153.588	9
barcode93	field	no	224	TRUE	Zambia	Lusaka	NMEC	2024-11-06_SLMM065-MIS2024-B7	TRUE	51630	50043	48131	1189	723	1587	100	96.9262	93.2229	1.40035	2.30292	7259.51	664.101	51.9972	88.4476	2230.72	2828.87	724.643	5288.89	2195.21	2633.08	136.979	10
barcode95	field	no	310	TRUE	Zambia	Lusaka	NMEC	2024-11-06_SLMM065-MIS2024-B7	TRUE	50745	48801	47154	1189	458	1944	100	96.1691	92.9234	0.902552	2.34309	6624.34	692.036	26.4783	46.9028	2040.51	4457.87	589.216	5066.16	1256.08	2565.57	241.076	8
barcode06	field	no	272	TRUE	Zambia	Lusaka	NMEC	2024-11-07_SLMM066-MIS2024-B8	TRUE	16710	15948	15423	466	59	762	100	95.4399	92.298	0.353082	2.78875	1151.76	150.533	0.182206	0.375283	2269.43	2190.31	25.304	812.563	469.238	771.884	974.246	7
barcode07	field	no	1786.5	TRUE	Zambia	Lusaka	NMEC	2024-11-07_SLMM066-MIS2024-B8	TRUE	33855	31769	30934	605	230	2086	100	93.8384	91.372	0.679368	1.78703	6439.16	108.419	0.128114	0.942728	1485.7	2787.52	23.4184	2558.74	1527.45	1703.16	5707.9	7
barcode08	field	no		FALSE	Zambia	Lusaka	NMEC	2024-11-07_SLMM066-MIS2024-B8	TRUE	21877	21259	20417	676	166	618	100	97.1751	93.3263	0.758788	3.09	3594.46	71.8539	2.0363	1.3798	1020.94	2140.09	20.1306	1519.78	639.076	1095.6	1510.4	7
barcode09	field	no	6250	TRUE	Zambia	Lusaka	NMEC	2024-11-07_SLMM066-MIS2024-B8	TRUE	104260	102629	100904	1260	465	1631	100	98.4356	96.7811	0.446	1.20852	18582.8	383.438	0	8.72871	1904.61	5994.57	68.846	13947.2	5717.97	5692.67	18582.8	8
barcode10	field	no	54718	TRUE	Zambia	Lusaka	NMEC	2024-11-07_SLMM066-MIS2024-B8	TRUE	100643	99332	95928	1781	1623	1311	100	98.6974	95.3151	1.61263	1.76962	16748.2	1226.32	27.1822	109.335	2103.27	5088.72	306.503	12733.2	6225.06	5231.62	594.283	9
barcode11	field	no	275292	TRUE	Zambia	Lusaka	NMEC	2024-11-07_SLMM066-MIS2024-B8	TRUE	89835	88711	85395	2091	1225	1124	100	98.7488	95.0576	1.36361	2.3276	12356	3140.97	86.0591	226.487	2963.98	6203.58	837.987	10350	3125.5	4708.45	141.926	10
barcode12	field	no	174	TRUE	Zambia	Lusaka	NMEC	2024-11-07_SLMM066-MIS2024-B8	TRUE	13696	13274	13159	88	27	422	100	96.9188	96.0791	0.197138	0.642523	1179.96	80.9497	0.378648	0.874906	2433.08	2.55592	2.16796	1427.76	316.235	720.158	1274.88	6
barcode13	field	no	8805	TRUE	Zambia	Lusaka	NMEC	2024-11-07_SLMM066-MIS2024-B8	TRUE	64277	63026	61731	887	408	1251	100	98.0537	96.039	0.634753	1.37996	13421.7	246.984	2.13238	9.90354	1417.76	3056.13	17.6711	6866.79	3803	3497.6	4284.81	7
barcode16	field	no	1160	TRUE	Zambia	Lusaka	NMEC	2024-11-07_SLMM066-MIS2024-B8	TRUE	71561	70643	68863	970	810	918	100	98.7172	96.2298	1.1319	1.35549	10768.3	1642.74	154.373	291.001	1929.63	4130.13	1504.3	9053.68	3715.47	3856.29	69.3064	10
barcode17	field	no	81411	TRUE	Zambia	Lusaka	NMEC	2024-11-07_SLMM066-MIS2024-B8	TRUE	72894	72058	69606	1064	1388	836	100	98.8531	95.4893	1.90413	1.45965	10511.6	3020.24	155.301	611.925	2219.56	5146.18	2902.54	7414.51	3305.89	4075	67.2524	10
barcode21	field	no	11143	TRUE	Zambia	Lusaka	NMEC	2024-11-07_SLMM066-MIS2024-B8	TRUE	61391	60177	58422	756	999	1214	100	98.0225	95.1638	1.62727	1.23145	10485.2	978.268	91.889	136.332	1117.05	3109.97	907.379	7977.09	3483.05	3270.43	112.879	10
barcode22	field	no		FALSE	Zambia	Lusaka	NMEC	2024-11-07_SLMM066-MIS2024-B8	TRUE	46230	44806	43702	606	498	1424	100	96.9197	94.5317	1.07722	1.31084	7572.78	1365.72	86.9004	80.8636	1277.52	2561.53	683.603	5315.32	1923.61	2487.07	92.5048	10
barcode23	field	no	92490	TRUE	Zambia	Lusaka	NMEC	2024-11-07_SLMM066-MIS2024-B8	TRUE	72036	70915	69048	1124	743	1121	100	98.4438	95.8521	1.03143	1.56033	9139.69	2020.98	89.9338	279.458	2578.77	4140.1	1318.29	11121.8	3456.59	3920.58	122.307	10
barcode25	field	no		FALSE	Zambia	Lusaka	NMEC	2024-11-07_SLMM066-MIS2024-B8	TRUE	101587	99180	96820	1344	1016	2407	100	97.6306	95.3075	1.00013	1.323	18589.3	1218.41	31.0313	53.9849	2224.98	5789.49	465.837	12699.6	4298.88	5496.36	580.347	9
barcode26	field	no	2738	TRUE	Zambia	Lusaka	NMEC	2024-11-07_SLMM066-MIS2024-B8	TRUE	88587	86854	84339	1672	843	1733	100	98.0437	95.2047	0.951607	1.88741	12193.8	3315.38	26.4911	71.2735	3468.26	6529.78	757.327	9905.43	2689.16	4633.38	443.555	9
barcode28	field	no	7105	TRUE	Zambia	Lusaka	NMEC	2024-11-07_SLMM066-MIS2024-B8	TRUE	76392	75158	72512	1561	1085	1234	100	98.3846	94.9209	1.42031	2.04341	11532.4	1900.96	155.283	240.182	2362.39	4800.52	1389.6	8732.7	3635.39	4026.37	73.7922	10
barcode29	field	no		FALSE	Zambia	Lusaka	NMEC	2024-11-07_SLMM066-MIS2024-B8	TRUE	50610	49461	48476	749	236	1149	100	97.7297	95.7834	0.466311	1.47994	10960.9	164.159	2.5331	9.0942	2070.13	3352.12	33.0941	3298.99	2195.96	2649.77	3102.34	7
barcode30	field	no		FALSE	Zambia	Lusaka	NMEC	2024-11-07_SLMM066-MIS2024-B8	TRUE	26897	24487	23884	543	60	2410	100	91.0399	88.798	0.223073	2.01881	3004.5	28.2553	2.68114	3.27807	1120.55	3592.39	5.78538	2139.41	1411.26	1299.81	816.186	6
barcode31	field	no		FALSE	Zambia	Lusaka	NMEC	2024-11-07_SLMM066-MIS2024-B8	TRUE	67994	66790	65678	169	943	1204	100	98.2293	96.5938	1.38689	0.248551	14535	0.989788	0.15516	0.362472	114.594	4445.17	0	8035.81	4033.65	3775.3	14535	6
barcode32	field	no		FALSE	Zambia	Lusaka	NMEC	2024-11-07_SLMM066-MIS2024-B8	TRUE	74388	73095	71529	771	795	1293	100	98.2618	96.1566	1.06872	1.03646	18687.2	28.5719	0	0.302185	1130.6	4659.77	0	8332.19	4304.96	4003.73	18687.2	6
barcode33	field	no		FALSE	Zambia	Lusaka	NMEC	2024-11-07_SLMM066-MIS2024-B8	TRUE	71004	69708	67413	1630	665	1296	100	98.1748	94.9425	0.936567	2.29565	8682.49	1258.59	9.06904	41.9789	3531.7	4702.35	412.313	11199.6	2207.98	3766.15	1112.28	8
barcode34	field	no		FALSE	Zambia	Lusaka	NMEC	2024-11-07_SLMM066-MIS2024-B8	TRUE	15968	14953	14785	86	82	1015	100	93.6435	92.5914	0.513527	0.538577	4033.44	0	0	0	25.875	1085.76	0	451.645	437.129	805.601	4033.44	5
barcode35	field	no		FALSE	Zambia	Lusaka	NMEC	2024-11-07_SLMM066-MIS2024-B8	TRUE	38204	37056	36594	206	256	1148	100	96.9951	95.7858	0.670087	0.539211	10386	4.34643	0.483986	0	521.671	2622.94	0	2120.07	1561.03	1961.13	10386	6
barcode36	field	no		FALSE	Zambia	Lusaka	NMEC	2024-11-07_SLMM066-MIS2024-B8	TRUE	53125	52000	50784	480	736	1125	100	97.8824	95.5934	1.38541	0.903529	9411.25	21.3126	0	1.61341	611.059	3470.28	1.60187	7270.17	2870.67	2884.41	9411.25	6
barcode37	field	no		FALSE	Zambia	Lusaka	NMEC	2024-11-07_SLMM066-MIS2024-B8	TRUE	24189	23677	23260	268	149	512	100	97.8833	96.1594	0.615982	1.10794	5357.02	7.73606	0	0.743029	520.932	2378.73	0.931571	1379.04	1015.46	1355.29	5357.02	6
barcode38	field	no		FALSE	Zambia	Lusaka	NMEC	2024-11-07_SLMM066-MIS2024-B8	TRUE	61396	60430	58988	479	963	966	100	98.4266	96.0779	1.56851	0.780181	12399.2	28.7965	0	0.632253	1107.73	3847.67	1.73406	8311.17	3511.65	3395.84	12399.2	6
barcode39	field	no		FALSE	Zambia	Lusaka	NMEC	2024-11-07_SLMM066-MIS2024-B8	TRUE	52509	50865	50143	107	615	1644	100	96.8691	95.4941	1.17123	0.203775	21241.4	0	0	0	1.01929	969.682	0	607.94	950.828	2788.93	21241.4	5
barcode40	field	no		FALSE	Zambia	Lusaka	NMEC	2024-11-07_SLMM066-MIS2024-B8	TRUE	91592	90715	87189	2495	1031	877	100	99.0425	95.1928	1.12564	2.72404	4137.36	4452.17	545.951	1802.63	4555.82	8367.7	3247.64	6293.8	2223.71	4584.82	18.688	10
barcode41	field	no		FALSE	Zambia	Lusaka	NMEC	2024-11-07_SLMM066-MIS2024-B8	TRUE	56022	54943	52955	846	1142	1079	100	98.074	94.5254	2.03848	1.51012	8387.3	216.805	0	7.79201	1208.28	3752.35	2.54355	7204.35	3049.65	2904.91	8387.3	7
barcode42	field	no		FALSE	Zambia	Lusaka	NMEC	2024-11-07_SLMM066-MIS2024-B8	TRUE	97060	94878	91578	1578	1722	2182	100	97.7519	94.3519	1.77416	1.6258	15247	80.8272	0.679715	8.02638	1261.57	7453.61	5.33204	12138	4955.97	4943.39	9077.16	7
barcode43	field	no		FALSE	Zambia	Lusaka	NMEC	2024-11-07_SLMM066-MIS2024-B8	TRUE	35348	34316	32964	1197	155	1032	100	97.0805	93.2556	0.438497	3.38633	7031.86	19.934	5.5395	4.73625	1647.68	4100.14	18.9798	1894.8	610.884	1725.06	1225.86	6
barcode44	field	no		FALSE	Zambia	Lusaka	NMEC	2024-11-07_SLMM066-MIS2024-B8	TRUE	49513	48399	46884	546	969	1114	100	97.7501	94.6903	1.95706	1.10274	8872.29	28.1108	0	3.23888	772.584	2826.41	3.69829	5692.75	2919.49	2545.49	8872.29	6
barcode45	field	no		FALSE	Zambia	Lusaka	NMEC	2024-11-07_SLMM066-MIS2024-B8	TRUE	44323	43187	41831	556	800	1136	100	97.437	94.3776	1.80493	1.25443	5753.62	1136.42	315.726	372.935	1580.12	2289.49	1615.9	5339.1	2007.93	2352.07	18.1659	10
barcode46	field	no		FALSE	Zambia	Lusaka	NMEC	2024-11-07_SLMM066-MIS2024-B8	TRUE	34050	32074	29475	2053	546	1976	100	94.1968	86.5639	1.60352	6.02937	7541.68	129.863	0.758719	0.748304	1159.13	1659.21	19.514	2424.47	1227.92	1680.1	4313.71	7
barcode47	field	no		FALSE	Zambia	Lusaka	NMEC	2024-11-07_SLMM066-MIS2024-B8	TRUE	58878	57690	55708	1171	811	1188	100	97.9823	94.616	1.37742	1.98886	10855.1	171.123	1.12384	8.07988	1794.69	4080.68	17.6835	6593.33	2530.23	3002.96	5111.08	7
barcode48	field	no		FALSE	Zambia	Lusaka	NMEC	2024-11-07_SLMM066-MIS2024-B8	TRUE	28831	27722	26894	527	301	1109	100	96.1534	93.2815	1.04402	1.82789	6402.13	233.654	3.70036	10.477	858.644	1498.13	86.6672	3066.78	1089.83	1539.81	1362.05	8
barcode09	field	no		FALSE	Zambia	Lusaka	NMEC	2025-04-03_SLMM070_HRP2_Batch3-NODUPS	TRUE	45360	44315	43171	876	268	1045	100	97.6962	95.1742	0.590829	1.93122	4754.99	1286.77	1737.24	2702.28	1482.11	1788.14	1342	4374.49	1536.19	2313.15	3.69241	10
barcode10	field	no		FALSE	Zambia	Lusaka	NMEC	2025-04-03_SLMM070_HRP2_Batch3-NODUPS	TRUE	27719	26946	26407	416	123	773	100	97.2113	95.2668	0.443739	1.50078	2620.22	682.425	507.392	1001.04	898.108	2367.13	424.026	3294.65	379.927	1439.14	8.64904	10
barcode11	field	no		FALSE	Zambia	Lusaka	NMEC	2025-04-03_SLMM070_HRP2_Batch3-NODUPS	TRUE	45763	44655	43559	775	321	1108	100	97.5788	95.1839	0.70144	1.69351	3774.19	1699.63	2214.01	3056.33	1474.45	2281.69	1774.46	4763.93	787.238	2437.8	6.04376	10
barcode12	field	no		FALSE	Zambia	Lusaka	NMEC	2025-04-03_SLMM070_HRP2_Batch3-NODUPS	TRUE	39726	39294	38235	786	273	432	100	98.9126	96.2468	0.687207	1.97855	3955.17	1354.16	2277.98	2997.36	1126.94	1789.59	1584.44	3195.85	891.262	2068.74	4.43275	10
barcode13	field	no		FALSE	Zambia	Lusaka	NMEC	2025-04-03_SLMM070_HRP2_Batch3-NODUPS	TRUE	37234	35816	34853	739	224	1418	100	96.1917	93.6053	0.601601	1.98475	1956.9	1771.13	1708.55	2837.47	1450.79	1946.79	1301.84	3911.01	345.192	1897.9	11.2972	10
barcode14	field	no		FALSE	Zambia	Lusaka	NMEC	2025-04-03_SLMM070_HRP2_Batch3-NODUPS	TRUE	52267	51026	49300	1326	400	1241	100	97.6257	94.3234	0.765301	2.53697	6045.32	1677.28	1563.21	2261.89	2003.82	2549.13	1086.11	4865.67	1111.97	2607.18	5.56091	10
barcode15	field	no		FALSE	Zambia	Lusaka	NMEC	2025-04-03_SLMM070_HRP2_Batch3-NODUPS	TRUE	33833	33111	32227	590	294	722	100	97.866	95.2532	0.868974	1.74386	4071.68	1075.75	856.172	1575.11	953.314	1393.6	699.17	3727.63	1581.3	1785.34	5.81528	10
barcode16	field	no		FALSE	Zambia	Lusaka	NMEC	2025-04-03_SLMM070_HRP2_Batch3-NODUPS	TRUE	57393	56900	55397	1047	456	493	100	99.141	96.5222	0.794522	1.82426	6185.69	3674.85	2006.78	4071.2	1471.42	2181.93	2290.75	4309.61	1377.37	3035.49	4.48767	10
barcode17	field	no	8118	TRUE	Zambia	Lusaka	NMEC	2025-04-03_SLMM070_HRP2_Batch3-NODUPS	TRUE	37933	37212	36068	801	343	721	100	98.0993	95.0834	0.904226	2.11162	2835.42	1532.71	1925.82	2907.28	1100.58	1806.73	1815.14	2948.98	688.738	1931.99	4.27551	10
barcode18	field	no	2841	TRUE	Zambia	Lusaka	NMEC	2025-04-03_SLMM070_HRP2_Batch3-NODUPS	TRUE	47757	46681	45450	817	414	1076	100	97.7469	95.1693	0.866889	1.71074	5937.44	1531.77	2282.73	3179.01	1442.04	1763.94	1492.39	3961.13	1423.45	2529.02	4.16822	10
barcode19	field	no	215	TRUE	Zambia	Lusaka	NMEC	2025-04-03_SLMM070_HRP2_Batch3-NODUPS	TRUE	45660	43725	42746	659	320	1935	100	95.7622	93.618	0.700832	1.44328	4020.93	2069.48	1671.91	2612.25	1707.52	2649.44	1257.61	4135.69	621.778	2336.62	6.64072	10
barcode20	field	no	56392	TRUE	Zambia	Lusaka	NMEC	2025-04-03_SLMM070_HRP2_Batch3-NODUPS	TRUE	586	5	5	0	0	581	100	0.853242	0.853242	0	0	0	0	0	0	0	1.43914	0	1.64599	0	0.385753	1.64599	0
barcode21	field	no	368	TRUE	Zambia	Lusaka	NMEC	2025-04-03_SLMM070_HRP2_Batch3-NODUPS	TRUE	35206	33797	31668	860	1269	1409	100	95.9978	89.9506	3.6045	2.44277	2074.64	1218.03	1758.08	2874.51	1452.7	1824.16	2276.15	1627.39	371.856	1657.73	7.70943	10
barcode22	field	no	95	TRUE	Zambia	Lusaka	NMEC	2025-04-03_SLMM070_HRP2_Batch3-NODUPS	TRUE	51540	50294	48840	1131	323	1246	100	97.5825	94.7614	0.626698	2.19441	3580.15	1881.01	1894.15	3087.4	2110.88	3543.2	1753.36	5592.72	579.656	2630.43	9.63173	10
barcode23	field	no	80	TRUE	Zambia	Lusaka	NMEC	2025-04-03_SLMM070_HRP2_Batch3-NODUPS	TRUE	20408	15959	15757	156	46	4449	100	78.1997	77.2099	0.225402	0.764406	3940.48	169.652	60.9744	122.164	939.284	623.001	153.03	572.999	46.7351	887.041	82.5488	9
barcode24	field	no	329	TRUE	Zambia	Lusaka	NMEC	2025-04-03_SLMM070_HRP2_Batch3-NODUPS	TRUE	22494	21493	20579	531	383	1001	100	95.5499	91.4866	1.70268	2.36063	2235.34	864.999	325.698	822.643	1077.2	1792.55	238.129	2134.98	413.798	1150.18	9.34784	10
barcode25	field	no	6088	TRUE	Zambia	Lusaka	NMEC	2025-04-03_SLMM070_HRP2_Batch3-NODUPS	TRUE	45284	44279	43011	875	393	1005	100	97.7807	94.9806	0.867856	1.93225	5080.27	1598.81	1938.71	3552.76	1092.56	1894.82	1465.21	3466.59	1291.71	2348.13	3.92993	10
barcode26	field	no		FALSE	Zambia	Lusaka	NMEC	2025-04-03_SLMM070_HRP2_Batch3-NODUPS	TRUE	47453	46627	45440	921	266	826	100	98.2593	95.7579	0.560555	1.94087	1896.99	2523.9	3546.84	4892.24	1346.67	2460.4	2534.05	3473.44	372.571	2458.41	13.0959	10
barcode27	field	no		FALSE	Zambia	Lusaka	NMEC	2025-04-03_SLMM070_HRP2_Batch3-NODUPS	TRUE	14321	8078	8010	53	15	6243	100	56.4067	55.9318	0.104741	0.370086	427.78	958.257	47.7544	82.9103	852.609	1.19572	462.348	735.585	104.942	423.872	19.6548	8
barcode28	field	no		FALSE	Zambia	Lusaka	NMEC	2025-04-03_SLMM070_HRP2_Batch3-NODUPS	TRUE	1728	3	3	0	0	1725	100	0.173611	0.173611	0	0	0	0	0	0.724943	0	0.681743	0	0	0	0.214882	0.742131	0
barcode29	field	no		FALSE	Zambia	Lusaka	NMEC	2025-04-03_SLMM070_HRP2_Batch3-NODUPS	TRUE	2733	365	355	10	0	2368	100	13.3553	12.9894	0	0.365898	0	0	0	0	0	158.515	5.56454	0	0	16.4079	5.56454	1
barcode30	field	no		FALSE	Zambia	Lusaka	NMEC	2025-04-03_SLMM070_HRP2_Batch3-NODUPS	TRUE	36906	33479	32349	901	229	3427	100	90.7142	87.6524	0.620495	2.44134	2964	1260.23	899.292	1433.92	2244.11	2871.35	915.706	3332.24	273.548	1772.89	12.1372	10
barcode31	field	no		FALSE	Zambia	Lusaka	NMEC	2025-04-03_SLMM070_HRP2_Batch3-NODUPS	TRUE	30927	28856	27927	722	207	2071	100	93.3036	90.2997	0.669318	2.33453	2451.65	1445.48	439.255	1419.5	1919.2	2024	1139.94	3080.26	187.048	1595.49	16.3802	10
barcode32	field	no		FALSE	Zambia	Lusaka	NMEC	2025-04-03_SLMM070_HRP2_Batch3-NODUPS	TRUE	9951	7685	7453	181	51	2266	100	77.2284	74.897	0.512511	1.81891	383.108	214.401	132.328	394.952	655.064	1007.31	321.819	687.918	53.5149	392.995	12.6189	10
barcode33	field	no		FALSE	Zambia	Lusaka	NMEC	2025-04-03_SLMM070_HRP2_Batch3-NODUPS	TRUE	33173	31407	30666	553	188	1766	100	94.6764	92.4426	0.566726	1.66702	3366.36	1313.88	1306.6	2402.03	932.972	1154.4	1275.42	2718.75	885.3	1684.29	3.79822	10
barcode34	field	no		FALSE	Zambia	Lusaka	NMEC	2025-04-03_SLMM070_HRP2_Batch3-NODUPS	TRUE	16771	13007	12718	251	38	3764	100	77.5565	75.8333	0.226582	1.49663	1704.92	296.836	101.749	234.599	763.947	1246.86	318.82	1055.09	210.889	692.778	16.593	10
barcode35	field	no		FALSE	Zambia	Lusaka	NMEC	2025-04-03_SLMM070_HRP2_Batch3-NODUPS	TRUE	36096	34565	33724	634	207	1531	100	95.7585	93.4286	0.573471	1.75643	5820.63	725.682	358.305	824.309	1268.76	2212.09	407.567	3481.16	1061.31	1857.76	16.1997	10
barcode36	field	no		FALSE	Zambia	Lusaka	NMEC	2025-04-03_SLMM070_HRP2_Batch3-NODUPS	TRUE	13217	6366	6154	136	76	6851	100	48.1652	46.5612	0.575017	1.02898	1251.34	197.512	62.6975	157.189	304.826	411.655	84.5016	281.239	44.7152	329.865	27.3724	9
barcode37	field	no		FALSE	Zambia	Lusaka	NMEC	2025-04-03_SLMM070_HRP2_Batch3-NODUPS	TRUE	23360	22287	21775	407	105	1073	100	95.4067	93.2149	0.449486	1.74229	2549.7	848.862	453.401	885.564	1133.5	1670.38	481.497	2367.63	399.47	1218.42	6.36677	10
barcode38	field	no		FALSE	Zambia	Lusaka	NMEC	2025-04-03_SLMM070_HRP2_Batch3-NODUPS	TRUE	45766	43859	42673	868	318	1907	100	95.8332	93.2417	0.694839	1.8966	3880.82	2205.68	2089.82	2558.53	1392.2	1938.88	1766.98	3914.34	585.379	2273	6.67544	10
barcode39	field	no		FALSE	Zambia	Lusaka	NMEC	2025-04-03_SLMM070_HRP2_Batch3-NODUPS	TRUE	33105	30299	28971	1175	153	2806	100	91.5239	87.5125	0.462166	3.54931	1754.57	1058.63	612.593	570.746	2758.95	3419.66	658.291	3064.66	146.558	1572.1	20.7692	10
barcode40	field	no		FALSE	Zambia	Lusaka	NMEC	2025-04-03_SLMM070_HRP2_Batch3-NODUPS	TRUE	13275	9133	8996	110	27	4142	100	68.7985	67.7665	0.20339	0.828625	178.737	180.617	30.8128	66.8757	652.509	793.624	29.7613	1903.94	84.7351	506.117	61.894	8
barcode41	field	no		FALSE	Zambia	Lusaka	NMEC	2025-04-03_SLMM070_HRP2_Batch3-NODUPS	TRUE	10854	1678	1603	73	2	9176	100	15.4597	14.7687	0.0184264	0.672563	0.343931	0.497251	0	0	0.628858	607.256	75.0101	0	0	86.4116	180.38	3
barcode42	field	no		FALSE	Zambia	Lusaka	NMEC	2025-04-03_SLMM070_HRP2_Batch3-NODUPS	TRUE	38847	33689	32794	662	233	5158	100	86.7223	84.4184	0.599789	1.70412	3462.16	1349.25	549.26	1333.62	1417.27	1975.11	1503.34	3861.73	544.584	1799.54	7.07816	10
barcode43	field	no		FALSE	Zambia	Lusaka	NMEC	2025-04-03_SLMM070_HRP2_Batch3-NODUPS	TRUE	51134	49977	48673	1018	286	1157	100	97.7373	95.1872	0.559315	1.99085	3504.33	2329.54	3027.54	4446.62	1515.71	2048.88	2548.23	3860.34	876.685	2644.24	5.0663	10
barcode46	field	no	4392	TRUE	Zambia	Lusaka	NMEC	2025-04-03_SLMM070_HRP2_Batch3-NODUPS	TRUE	41971	41268	40259	682	327	703	100	98.325	95.921	0.779109	1.62493	2978.96	1525.02	2427.43	3496.61	1702.36	1888.63	1996.51	3652.21	601.493	2192.21	6.06183	10
barcode49	field	no	47	TRUE	Zambia	Lusaka	NMEC	2025-04-03_SLMM070_HRP2_Batch3-NODUPS	TRUE	16576	7775	7428	287	60	8801	100	46.9052	44.8118	0.361969	1.73142	269.098	291.46	105.854	90.8553	533.452	734.379	177.517	892.631	114.159	410.354	9.73417	10
barcode51	field	no	205	TRUE	Zambia	Lusaka	NMEC	2025-04-03_SLMM070_HRP2_Batch3-NODUPS	TRUE	26731	22991	22044	832	115	3740	100	86.0088	82.4661	0.430212	3.11249	2306.64	806.648	377.498	564.591	2353.67	2144.15	178.788	1656.09	36.5613	1146.4	61.4102	9
barcode53	field	no	776	TRUE	Zambia	Lusaka	NMEC	2025-04-03_SLMM070_HRP2_Batch3-NODUPS	TRUE	19694	17316	16920	332	64	2378	100	87.9253	85.9145	0.324972	1.68579	885.289	1386.41	975.642	952.021	1105.23	1589.68	609.769	757.322	172.442	908.798	7.99349	10
barcode54	field	no	192	TRUE	Zambia	Lusaka	NMEC	2025-04-03_SLMM070_HRP2_Batch3-NODUPS	TRUE	8202	6130	5986	138	6	2072	100	74.7379	72.9822	0.0731529	1.68252	0.42341	502.527	32.8299	0.675961	0.760802	1370.05	470.659	131.768	113.488	306.124	353.044	6
barcode55	field	no	374	TRUE	Zambia	Lusaka	NMEC	2025-04-03_SLMM070_HRP2_Batch3-NODUPS	TRUE	32815	23153	22264	828	61	9662	100	70.5561	67.847	0.185891	2.52324	1126.34	1058.55	376.321	445.542	2168.57	3694.39	483.237	1961.68	136.538	1195.67	14.2628	10
barcode59	field	no	2929	TRUE	Zambia	Lusaka	NMEC	2025-04-03_SLMM070_HRP2_Batch3-NODUPS	TRUE	45338	44333	43185	862	286	1005	100	97.7833	95.2512	0.630817	1.90127	3892.53	2125.92	1983.07	3006.53	1599.15	2465.29	2016.91	3780.72	754.387	2347.32	5.15303	10
barcode76	field	no	1669	TRUE	Zambia	Lusaka	NMEC	2025-04-03_SLMM070_HRP2_Batch3-NODUPS	TRUE	32128	31063	30283	586	194	1065	100	96.6851	94.2573	0.603835	1.82395	1818.36	1193.41	1602.48	2556.81	1399.89	1890.35	1335.87	2882.76	314.952	1631.88	9.12405	10
barcode77	field	no	589	TRUE	Zambia	Lusaka	NMEC	2025-04-03_SLMM070_HRP2_Batch3-NODUPS	TRUE	28525	27624	26488	992	144	901	100	96.8414	92.8589	0.50482	3.47765	2085.24	433.133	147.352	773.834	2164.73	4419.04	675.401	1075.7	146.437	1392.23	14.1433	10
barcode78	field	no	15884	TRUE	Zambia	Lusaka	NMEC	2025-04-03_SLMM070_HRP2_Batch3-NODUPS	TRUE	33475	32829	31633	881	315	646	100	98.0702	94.4974	0.941001	2.63181	2419.01	1295.7	874.422	2464.64	1088.56	2300.35	610.411	3657.08	477.988	1694.66	7.63501	10
barcode79	field	no	10160	TRUE	Zambia	Lusaka	NMEC	2025-04-03_SLMM070_HRP2_Batch3-NODUPS	TRUE	74696	73794	71537	1775	482	902	100	98.7924	95.7709	0.645282	2.3763	4580.27	2762.54	3521.87	6524.61	3270.02	3881.65	3573.88	7432.72	825.382	3942.79	8.99428	10
barcode80	field	no	16816	TRUE	Zambia	Lusaka	NMEC	2025-04-03_SLMM070_HRP2_Batch3-NODUPS	TRUE	20244	19863	19321	403	139	381	100	98.118	95.4406	0.686623	1.99071	1783.2	719.987	360.633	1162.15	765.092	1314.08	932.056	2449.78	286.94	1096.44	8.50793	10
barcode81	field	no	172	TRUE	Zambia	Lusaka	NMEC	2025-04-03_SLMM070_HRP2_Batch3-NODUPS	TRUE	4896	3481	3322	153	6	1415	100	71.0989	67.8513	0.122549	3.125	141.926	129.283	20.1537	80.5908	280.897	380.693	39.7123	279.828	49.4851	158.305	13.2283	7
barcode82	field	no	78	TRUE	Zambia	Lusaka	NMEC	2025-04-03_SLMM070_HRP2_Batch3-NODUPS	TRUE	9049	8412	8191	201	20	637	100	92.9605	90.5183	0.221019	2.22124	135.994	540.253	90.2911	324.008	293.81	1656	190.819	365.519	53.9255	423.399	10.6212	10
barcode83	field	no	911	TRUE	Zambia	Lusaka	NMEC	2025-04-03_SLMM070_HRP2_Batch3-NODUPS	TRUE	27598	26281	25499	593	189	1317	100	95.2279	92.3944	0.684832	2.14871	1710.06	1391.25	1172.84	1490.39	1365.84	1616.37	2253.22	1369.21	162.873	1352.28	13.7499	10
barcode84	field	no	10157	TRUE	Zambia	Lusaka	NMEC	2025-04-03_SLMM070_HRP2_Batch3-NODUPS	TRUE	5790	5107	5010	88	9	683	100	88.2038	86.5285	0.15544	1.51986	318.095	234.605	24.2562	122.614	235.963	1098.26	165.456	26.3519	10.9785	251.576	26.5556	7
barcode85	field	no	6549	TRUE	Zambia	Lusaka	NMEC	2025-04-03_SLMM070_HRP2_Batch3-NODUPS	TRUE	45041	43616	42523	807	286	1425	100	96.8362	94.4095	0.634977	1.7917	1897.41	1786.52	2424.32	3784.62	1622.5	2669.81	2453.46	3944.69	412.833	2313.07	9.53209	10
barcode86	field	no	13091	TRUE	Zambia	Lusaka	NMEC	2025-04-03_SLMM070_HRP2_Batch3-NODUPS	TRUE	27139	26556	25541	843	172	583	100	97.8518	94.1118	0.633774	3.10623	1776.78	834.098	688.665	1455.16	1248.3	1790.26	749.345	3412.02	288.699	1389.56	11.7778	10
barcode87	field	no	8574	TRUE	Zambia	Lusaka	NMEC	2025-04-03_SLMM070_HRP2_Batch3-NODUPS	TRUE	43963	43257	41931	1083	243	706	100	98.3941	95.3779	0.552738	2.46344	2993.17	1301.75	877.835	2267.25	1896.51	3574.8	1720.57	5006	436.839	2270.31	11.4334	10
barcode88	field	no	7485	TRUE	Zambia	Lusaka	NMEC	2025-04-03_SLMM070_HRP2_Batch3-NODUPS	TRUE	45541	44543	42899	914	730	998	100	97.8086	94.1986	1.60295	2.00698	3234.72	1716.54	913.643	2221.76	1965.36	2592.01	2031.17	5268.62	532.722	2297.89	9.87148	10
barcode89	field	no	1050	TRUE	Zambia	Lusaka	NMEC	2025-04-03_SLMM070_HRP2_Batch3-NODUPS	TRUE	10337	9684	9353	296	35	653	100	93.6829	90.4808	0.33859	2.8635	567.368	528.04	20.7964	152.304	395.946	1659.06	122.468	489.663	105.921	462.577	26.8027	9
barcode90	field	no	4144	TRUE	Zambia	Lusaka	NMEC	2025-04-03_SLMM070_HRP2_Batch3-NODUPS	TRUE	28604	27756	27018	544	194	848	100	97.0354	94.4553	0.678227	1.90183	3368.17	770.951	658.957	1465.71	974.121	1451.64	758.331	3045.7	644.402	1487.82	5.21872	10
barcode91	field	no	141	TRUE	Zambia	Lusaka	NMEC	2025-04-03_SLMM070_HRP2_Batch3-NODUPS	TRUE	10274	3194	3052	140	2	7080	100	31.0882	29.7061	0.0194666	1.36266	164.805	130.548	1.67331	1.05275	66.7932	896.888	17.8639	153.92	22.7699	145.787	80.2849	5
barcode93	field	no	21895	TRUE	Zambia	Lusaka	NMEC	2025-04-03_SLMM070_HRP2_Batch3-NODUPS	TRUE	21869	21233	20441	636	156	636	100	97.0918	93.4702	0.713339	2.90823	1447.5	776.313	570.695	1352.83	766.498	1579.2	1171.17	1768.72	309.002	1081.47	5.70553	10
barcode94	field	no	52986	TRUE	Zambia	Lusaka	NMEC	2025-04-03_SLMM070_HRP2_Batch3-NODUPS	TRUE	46107	45596	43845	1335	416	511	100	98.8917	95.094	0.902249	2.89544	2238.45	2109.61	2297.6	4218.12	1974.84	2437.26	2737.01	3034.06	346.035	2299.44	12.1547	10
barcode95	field	no	6586	TRUE	Zambia	Lusaka	NMEC	2025-04-03_SLMM070_HRP2_Batch3-NODUPS	TRUE	2558	2027	1960	62	5	531	100	79.2416	76.6224	0.195465	2.42377	92.4017	51.0047	0	26.5501	72.4275	428.298	14.9837	71.4866	80.7781	91.3473	92.4017	7
barcode09	field	no	173	TRUE	Zambia	Lusaka	NMEC	2025-04-03_SLMM071_HRP2_Batch4	TRUE	1853	330	330	0	0	1523	100	17.809	17.809	0	0	0	0.92066	1.53096	0	0.785494	0	19.416	0	65.4851	15.0563	65.4851	2
barcode10	field	no	12560	TRUE	Zambia	Lusaka	NMEC	2025-04-03_SLMM071_HRP2_Batch4	TRUE	81647	78978	77172	1164	642	2669	100	96.731	94.5191	0.786312	1.42565	5892.7	1410.71	422.922	3567.9	2194.49	5939.66	3308.85	6884.69	3412.85	4129.96	19.4962	10
barcode12	field	no	239	TRUE	Zambia	Lusaka	NMEC	2025-04-03_SLMM071_HRP2_Batch4	TRUE	59182	55712	54091	1359	262	3470	100	94.1367	91.3977	0.442702	2.29631	6055.54	388.368	67.805	903.192	3108.1	5997.54	857.113	4525.66	1374.72	2877.37	88.0102	10
barcode13	field	no	1077	TRUE	Zambia	Lusaka	NMEC	2025-04-03_SLMM071_HRP2_Batch4	TRUE	83951	77786	75815	1288	683	6165	100	92.6564	90.3086	0.81357	1.53423	8729.43	1662.06	213.386	1540.17	2712.26	6291.71	1799.17	6797.75	3331.63	4111.75	40.7182	10
barcode14	field	no	26359	TRUE	Zambia	Lusaka	NMEC	2025-04-03_SLMM071_HRP2_Batch4	TRUE	98301	95728	93044	1715	969	2573	100	97.3825	94.6521	0.985748	1.74464	5954.21	3366.76	1463.93	6223.19	3397.69	6842.88	4329.03	8125.48	3223.12	4945.23	5.54667	10
barcode15	field	no	39960	TRUE	Zambia	Lusaka	NMEC	2025-04-03_SLMM071_HRP2_Batch4	TRUE	59018	57182	55644	747	791	1836	100	96.8891	94.2831	1.34027	1.26572	3169.34	1893.52	2297.89	3737.45	1855.33	4440.12	2558.71	4375.77	2058.15	3072.88	2.3097	10
barcode16	field	no	37833	TRUE	Zambia	Lusaka	NMEC	2025-04-03_SLMM071_HRP2_Batch4	TRUE	22908	22507	21979	276	252	401	100	98.2495	95.9446	1.10005	1.20482	1247.05	970.012	687.193	1934.54	996.032	2208.98	990.21	2176.31	477.871	1301.58	4.54467	10
barcode17	field	no	3498	TRUE	Zambia	Lusaka	NMEC	2025-04-03_SLMM071_HRP2_Batch4	TRUE	19459	16422	15855	525	42	3037	100	84.3928	81.479	0.215838	2.69798	576.645	13.3158	0.120996	7.23662	141.376	5516.94	65.4627	183.676	239.657	823.803	1332.38	7
barcode18	field	no	532	TRUE	Zambia	Lusaka	NMEC	2025-04-03_SLMM071_HRP2_Batch4	TRUE	35413	32700	31191	1414	95	2713	100	92.339	88.0778	0.268263	3.99288	2874.23	82.0259	16.0548	15.0776	2038.49	6704.32	496.806	1364.16	457.081	1592.97	178.772	8
barcode19	field	no	30	TRUE	Zambia	Lusaka	NMEC	2025-04-03_SLMM071_HRP2_Batch4	TRUE	42060	38033	36394	1440	199	4027	100	90.4256	86.5288	0.473134	3.42368	3188.02	349.757	32.6349	255.742	2967.48	6368.51	588.39	2254.4	586.091	1959.84	94.7833	9
barcode20	field	no	693	TRUE	Zambia	Lusaka	NMEC	2025-04-03_SLMM071_HRP2_Batch4	TRUE	47421	46189	44834	1178	177	1232	100	97.402	94.5446	0.373252	2.48413	6046.13	65.7793	1.94875	61.4981	1968.58	6361.95	21.1446	2905.78	1242.34	2427.53	2050.4	8
barcode21	field	no	333	TRUE	Zambia	Lusaka	NMEC	2025-04-03_SLMM071_HRP2_Batch4	TRUE	33805	31030	29967	889	174	2775	100	91.7912	88.6466	0.514717	2.62979	2686.72	451.29	22.7929	418.624	3918.58	2632.38	899.481	1717.33	368.868	1593.84	118.62	9
barcode22	field	no	1917	TRUE	Zambia	Lusaka	NMEC	2025-04-03_SLMM071_HRP2_Batch4	TRUE	18041	12056	11870	157	29	5985	100	66.8256	65.7946	0.160745	0.87024	0.810694	50.5719	0	39.7031	1107.2	2501.94	148.777	869.005	697.088	642.191	1006.81	7
barcode23	field	no	635	TRUE	Zambia	Lusaka	NMEC	2025-04-03_SLMM071_HRP2_Batch4	TRUE	51952	49431	47575	1579	277	2521	100	95.1474	91.5749	0.533184	3.03934	6615.82	451.174	47.3957	655.442	4285.09	3345.31	325.801	2332.85	835.831	2656.42	158.474	9
barcode24	field	no		FALSE	Zambia	Lusaka	NMEC	2025-04-03_SLMM071_HRP2_Batch4	TRUE	93043	78883	76422	1593	868	14160	100	84.7812	82.1362	0.932902	1.71211	8069.33	1170.89	234.572	1673.14	2981.64	6269.7	2193.68	7047.5	2456.08	4176.79	41.0548	10
barcode25	field	no		FALSE	Zambia	Lusaka	NMEC	2025-04-03_SLMM071_HRP2_Batch4	TRUE	28035	25757	25215	440	102	2278	100	91.8744	89.9411	0.363831	1.56947	2159.4	105.063	2.80854	42.6631	2308.01	3640.79	428.435	1973.07	189.447	1382.86	782.167	8
barcode26	field	no		FALSE	Zambia	Lusaka	NMEC	2025-04-03_SLMM071_HRP2_Batch4	TRUE	45419	42993	41552	1144	297	2426	100	94.6586	91.4859	0.653911	2.51877	4652.78	451.966	79.5786	744.631	2353.66	5419.77	1175.88	3105.61	894.007	2204.76	57.7421	10
barcode27	field	no		FALSE	Zambia	Lusaka	NMEC	2025-04-03_SLMM071_HRP2_Batch4	TRUE	48647	47411	45869	1236	306	1236	100	97.4592	94.2895	0.629021	2.54075	6337.13	451.695	50.8427	501.307	2457.91	5718.53	1015.21	2701.86	886.579	2526.42	122.238	10
barcode30	field	no		FALSE	Zambia	Lusaka	NMEC	2025-04-03_SLMM071_HRP2_Batch4	TRUE	98057	95141	91730	3057	354	2916	100	97.0262	93.5476	0.361015	3.11757	11229.8	565.32	110.239	1058.52	6601.01	12525.8	1122.77	6497.54	1413.55	4796.19	100.952	10
barcode31	field	no		FALSE	Zambia	Lusaka	NMEC	2025-04-03_SLMM071_HRP2_Batch4	TRUE	41755	38829	37797	908	124	2926	100	92.9925	90.5209	0.29697	2.17459	1283.7	150.369	27.4043	391.631	4503.28	7621.95	397.724	3290.93	539.753	2046.3	115.861	9
barcode32	field	no		FALSE	Zambia	Lusaka	NMEC	2025-04-03_SLMM071_HRP2_Batch4	TRUE	23398	22132	21403	669	60	1266	100	94.5893	91.4736	0.256432	2.85922	1504.85	49.5679	9.57936	359.145	2699.57	4615.6	217.631	547.101	298.906	1115.12	142.244	8
barcode33	field	no	6336.63	TRUE	Zambia	Lusaka	NMEC	2025-04-03_SLMM071_HRP2_Batch4	TRUE	82402	79916	77354	1874	688	2486	100	96.9831	93.8739	0.834931	2.27422	3620.48	1667.27	1371.85	4263.76	2213.69	7172.75	8466.96	5444.55	1649.65	4175.52	6.16743	10
barcode34	field	no	8981.13	TRUE	Zambia	Lusaka	NMEC	2025-04-03_SLMM071_HRP2_Batch4	TRUE	102297	99533	96295	2559	679	2764	100	97.2981	94.1328	0.663754	2.50154	2795.33	2590.72	2180.75	6928.79	3322.66	10223	10838.6	6034.03	1324.46	5137.58	8.17721	10
barcode36	field	no	539.326	TRUE	Zambia	Lusaka	NMEC	2025-04-03_SLMM071_HRP2_Batch4	TRUE	49476	43591	42176	1152	263	5885	100	88.1053	85.2454	0.531571	2.3284	2487.84	814.221	112.695	1270.61	1646.8	5666.42	1317.81	3673.23	689.528	2266.12	43.8195	10
barcode37	field	no	6851.85	TRUE	Zambia	Lusaka	NMEC	2025-04-03_SLMM071_HRP2_Batch4	TRUE	87425	85567	83278	1661	628	1858	100	97.8747	95.2565	0.71833	1.89991	2893.69	2758.73	2271.26	6237.69	2724.5	7017.11	9019.63	6503.58	1356.53	4669	6.64416	10
barcode38	field	no	6938.39	TRUE	Zambia	Lusaka	NMEC	2025-04-03_SLMM071_HRP2_Batch4	TRUE	114085	109742	106898	1979	865	4343	100	96.1932	93.7003	0.758207	1.73467	3867.42	3099.26	2531.83	7563.08	3264.61	8648.98	10148.2	8549.11	2140.49	5794.72	4.73887	10
barcode39	field	no	23690.8	TRUE	Zambia	Lusaka	NMEC	2025-04-03_SLMM071_HRP2_Batch4	TRUE	101330	97448	94290	2445	713	3882	100	96.169	93.0524	0.703642	2.41291	3512.21	2636.46	2398.61	6493.97	2978.18	9174.67	9032.7	6122.45	1860.99	5003.09	4.8511	10
barcode43	field	no	7961.35	TRUE	Zambia	Lusaka	NMEC	2025-04-03_SLMM071_HRP2_Batch4	TRUE	112942	110377	107762	1852	763	2565	100	97.7289	95.4136	0.675568	1.63978	5686.6	2833.74	1686.92	6873.94	2948.21	8378.13	8558.53	9176.36	3392.86	5910.76	5.6711	10
barcode44	field	no	6930.69	TRUE	Zambia	Lusaka	NMEC	2025-04-03_SLMM071_HRP2_Batch4	TRUE	136726	133603	129148	3501	954	3123	100	97.7159	94.4575	0.697746	2.5606	3398.46	3580.42	4681.52	8729.77	3821.01	11880.7	15715.1	7097.84	1883.93	6755.4	8.33724	10
barcode45	field	no	477.137	TRUE	Zambia	Lusaka	NMEC	2025-04-03_SLMM071_HRP2_Batch4	TRUE	68424	60625	58841	1457	327	7799	100	88.602	85.9947	0.477902	2.12937	4829.54	670.342	110.512	1123.76	2520.87	8095.27	1348.85	4958.25	1037.05	3180.12	63.7312	10
barcode46	field	no	8842.11	TRUE	Zambia	Lusaka	NMEC	2025-04-03_SLMM071_HRP2_Batch4	TRUE	94989	91705	89015	1487	1203	3284	100	96.5428	93.7109	1.26646	1.56544	3366.32	3342.63	4819.94	6202.28	2520.35	6274.63	9556.72	6089.8	1951.03	4925.88	4.89578	10
barcode50	field	no	9943.93	TRUE	Zambia	Lusaka	NMEC	2025-04-03_SLMM071_HRP2_Batch4	TRUE	99657	96735	93637	2390	708	2922	100	97.0679	93.9593	0.710437	2.39823	4388.61	2183.22	1758.26	5659.56	3137.89	8874.8	8889.68	6025.54	2328.32	4983.63	5.05309	10
barcode52	field	no	1445	TRUE	Zambia	Lusaka	NMEC	2025-04-03_SLMM071_HRP2_Batch4	TRUE	105592	103308	98158	4433	717	2284	100	97.837	92.9597	0.679029	4.19823	5970.87	2418.12	2980.61	5961.28	3630.51	7159.85	9671.9	6270.68	2578.69	5296.69	3.99812	10
barcode53	field	no	29825	TRUE	Zambia	Lusaka	NMEC	2025-04-03_SLMM071_HRP2_Batch4	TRUE	113231	109708	107205	1502	1001	3523	100	96.8887	94.6781	0.884034	1.32649	4577.78	3428.05	3370.14	7900.78	2844.72	8404.17	10013.8	7835.37	2506.06	5842.25	3.99425	10
barcode54	field	no	49760	TRUE	Zambia	Lusaka	NMEC	2025-04-03_SLMM071_HRP2_Batch4	TRUE	82193	79634	77551	1250	833	2559	100	96.8866	94.3523	1.01347	1.52081	2989.79	2535.25	3417.18	5913.99	2201.22	4839.21	8059.27	5749.8	1887.17	4294.82	4.2683	10
barcode55	field	no	1352	TRUE	Zambia	Lusaka	NMEC	2025-04-03_SLMM071_HRP2_Batch4	TRUE	101192	98437	96303	1597	537	2755	100	97.2775	95.1686	0.530674	1.57819	3882.93	2886.55	429.433	5321.03	5242.58	13216.4	2415.21	10954.8	1425.7	5274.56	25.4506	10
barcode56	field	no		FALSE	Zambia	Lusaka	NMEC	2025-04-03_SLMM071_HRP2_Batch4	TRUE	17909	14891	14535	311	45	3018	100	83.1481	81.1603	0.25127	1.73656	176.15	17.5405	23.7744	149.816	2162.7	3060.34	39.4759	978.686	209.121	725.725	52.7865	7
barcode57	field	no	1209	TRUE	Zambia	Lusaka	NMEC	2025-04-03_SLMM071_HRP2_Batch4	TRUE	81196	79283	76542	1985	756	1913	100	97.644	94.2682	0.93108	2.4447	5890.66	1130.76	311.016	2242.81	3596.35	7662.91	4936.84	5586.9	1076.69	4113.93	27.8972	10
barcode58	field	no	730	TRUE	Zambia	Lusaka	NMEC	2025-04-03_SLMM071_HRP2_Batch4	TRUE	20863	17745	16622	1070	53	3118	100	85.0549	79.6721	0.254038	5.1287	599.392	152.9	10.8263	104.839	2606.6	2355.03	672.756	809.049	162.637	838.339	76.8934	9
barcode59	field	no	1584	TRUE	Zambia	Lusaka	NMEC	2025-04-03_SLMM071_HRP2_Batch4	TRUE	93310	90930	86825	3646	459	2380	100	97.4494	93.05	0.491909	3.90741	5644.58	1303.46	236.127	2777.54	4672.41	8329.93	3540.31	6985.27	1366.26	4583.76	46.3114	10
barcode61	field	no	20943	TRUE	Zambia	Lusaka	NMEC	2025-04-03_SLMM071_HRP2_Batch4	TRUE	96855	93253	90941	1589	723	3602	100	96.281	93.894	0.746477	1.6406	3084.01	3812.35	3801.77	7236.52	2225.67	6453.34	9400.89	5572.82	1461.16	4836.67	6.42945	10
barcode62	field	no	18341	TRUE	Zambia	Lusaka	NMEC	2025-04-03_SLMM071_HRP2_Batch4	TRUE	68546	66604	64614	1469	521	1942	100	97.1669	94.2637	0.760074	2.14309	2180.56	2340.84	1866.92	5806.98	2157.64	5110.58	7037.63	4550.38	1049.06	3546.1	6.70209	10
barcode63	field	no	303	TRUE	Zambia	Lusaka	NMEC	2025-04-03_SLMM071_HRP2_Batch4	TRUE	77618	73657	71332	2023	302	3961	100	94.8968	91.9014	0.389085	2.60635	3878.38	842.848	140.318	1656.23	5985.42	10526.9	1686.89	6287.25	1057.1	3778.54	44.49	10
barcode64	field	no	114538	TRUE	Zambia	Lusaka	NMEC	2025-04-03_SLMM071_HRP2_Batch4	TRUE	88146	85046	82326	2006	714	3100	100	96.4831	93.3973	0.81002	2.27577	2627.32	3820.74	1919.56	6233.37	3045.75	8222.4	3733.63	5225.57	1417.85	4228.21	4.39325	10
barcode67	field	no	156.863	TRUE	Zambia	Lusaka	NMEC	2025-04-03_SLMM071_HRP2_Batch4	TRUE	23545	19099	18311	696	92	4446	100	81.117	77.7702	0.390741	2.95604	1863.57	233.809	10.1431	202.495	2366.92	858.737	477.886	1312.97	541.424	974.93	168.837	9
barcode68	field	no	10235.3	TRUE	Zambia	Lusaka	NMEC	2025-04-03_SLMM071_HRP2_Batch4	TRUE	79593	76280	73989	1731	560	3313	100	95.8376	92.9592	0.703579	2.17481	3436.5	2081.53	757.051	4596.78	3427.63	7332.32	6191.54	5429.94	1252.55	3995.9	8.16771	10
barcode69	field	no	64941.2	TRUE	Zambia	Lusaka	NMEC	2025-04-03_SLMM071_HRP2_Batch4	TRUE	63327	60036	58360	1170	506	3291	100	94.8032	92.1566	0.799027	1.84755	3276.93	1438.44	1011.37	3740.54	1856.08	5115.31	5853.06	3330.39	1376.45	3077.73	5.78154	10
barcode70	field	no	347.14	TRUE	Zambia	Lusaka	NMEC	2025-04-03_SLMM071_HRP2_Batch4	TRUE	8409	4805	4630	163	12	3604	100	57.1412	55.0601	0.142704	1.9384	443.981	14.6253	5.13879	77.428	155.596	333.356	44.0435	285.226	139.144	200.24	82.0784	7
barcode71	field	no	278.53	TRUE	Zambia	Lusaka	NMEC	2025-04-03_SLMM071_HRP2_Batch4	TRUE	59636	57386	55536	1443	407	2250	100	96.2271	93.125	0.682474	2.41968	4119.26	1658.42	255.65	2144.8	2190.79	5442.2	2781.34	3201.38	1021.88	2912.78	24.5941	10
barcode72	field	no	2666.67	TRUE	Zambia	Lusaka	NMEC	2025-04-03_SLMM071_HRP2_Batch4	TRUE	71631	68518	65953	2189	376	3113	100	95.6541	92.0733	0.524912	3.05594	4629.75	1123.95	130.727	1513.88	3406.26	8033.36	1848.77	4115.58	1202.67	3358.42	57.537	10
barcode77	field	no	44000	TRUE	Zambia	Lusaka	NMEC	2025-04-03_SLMM071_HRP2_Batch4	TRUE	78506	76100	73127	2553	420	2406	100	96.9353	93.1483	0.534991	3.25198	6430.46	1204.22	120.169	1095.87	4153.89	8043.31	1644.92	6051.24	1606.7	3954.04	75.841	10
barcode78	field	no	1444.44	TRUE	Zambia	Lusaka	NMEC	2025-04-03_SLMM071_HRP2_Batch4	TRUE	14212	11652	11054	567	31	2560	100	81.9871	77.7793	0.218126	3.98959	1.13728	1.25137	3.53737	37.1688	1439.55	2118.68	432.492	528.682	144.719	526.277	259.938	6
barcode79	field	no	1293.89	TRUE	Zambia	Lusaka	NMEC	2025-04-03_SLMM071_HRP2_Batch4	TRUE	32006	28771	27100	1595	76	3235	100	89.8925	84.6716	0.237455	4.98344	1052.74	130.861	10.5544	179.493	4340.68	4419.42	369.756	388.548	54.6093	1275.25	156.287	9
barcode80	field	no	866.242	TRUE	Zambia	Lusaka	NMEC	2025-04-03_SLMM071_HRP2_Batch4	TRUE	6948	4862	4118	400	344	2086	100	69.977	59.2689	4.95107	5.75705	237.221	54.2003	0	0.849284	1219.68	0.735197	75.4541	0	175.394	176.474	237.221	5
barcode81	field	no		FALSE	Zambia	Lusaka	NMEC	2025-04-03_SLMM071_HRP2_Batch4	TRUE	83507	80822	77535	1906	1381	2685	100	96.7847	92.8485	1.65375	2.28244	5216.24	1692.69	728.961	3221.36	2711.29	5050.9	8010.79	5982.27	2044.98	4248.49	10.9743	10
barcode82	field	no		FALSE	Zambia	Lusaka	NMEC	2025-04-03_SLMM071_HRP2_Batch4	TRUE	44570	42357	40876	1055	426	2213	100	95.0348	91.7119	0.9558	2.36706	3147.38	694.664	46.8612	1386.49	1956.64	4413.46	964.557	3160.96	1436.22	2114.52	82.2787	9
barcode01	field	no	480	TRUE	Ethiopia	Asela	HIRSCH	2024-10-23_ETH-R3	FALSE	68320	60529	59063	768	698	7791	100	88.5963	86.4505	1.02166	1.12412	7216.05	1773.15	1953.96	554.233	1477.2	4645.83	3001.86	5354.51	2861.22	3262.15	12.9964	10
barcode02	field	no	229.44	TRUE	Ethiopia	Asela	HIRSCH	2024-10-23_ETH-R3	FALSE	53227	49278	48487	207	584	3949	100	92.5808	91.0947	1.09719	0.3889	4123.34	2272.52	3381.91	2401.14	2341.54	11.4786	6160.46	3667.04	1374.13	2781.11	4.47992	9
barcode03	field	no	280	TRUE	Ethiopia	Asela	HIRSCH	2024-10-23_ETH-R3	FALSE	20644	16330	16091	22	217	4314	100	79.1029	77.9452	1.05115	0.106568	4159.78	99.8869	37.4221	18.5787	471.006	2.35691	12.7379	1586.61	1052.31	891.156	302.795	6
barcode04	field	no	1600	TRUE	Ethiopia	Asela	HIRSCH	2024-10-23_ETH-R3	FALSE	38047	34695	33818	442	435	3352	100	91.1898	88.8848	1.14332	1.16172	3356.71	1388.97	1586.37	681.786	1050.2	2989.88	2669.61	3057.11	973.5	1958.86	4.91619	10
barcode05	field	no	2320	TRUE	Ethiopia	Asela	HIRSCH	2024-10-23_ETH-R3	FALSE	37006	33951	33462	63	426	3055	100	91.7446	90.4232	1.15116	0.170243	5090.75	1442.96	1769.49	730.675	5.91667	3.87007	2922.5	4223.76	1255.76	1952.27	6.95767	8
barcode06	field	no	2960	TRUE	Ethiopia	Asela	HIRSCH	2024-10-23_ETH-R3	FALSE	30366	27022	26465	224	333	3344	100	88.9877	87.1534	1.09662	0.737667	4644.71	678.489	427.144	171.803	1288	479.562	1156.55	3240.52	1375.37	1505.42	26.8787	10
barcode07	field	no	7360	TRUE	Ethiopia	Asela	HIRSCH	2024-10-23_ETH-R3	FALSE	39394	35330	34620	243	467	4064	100	89.6837	87.8814	1.18546	0.616845	4790.42	1768.2	1183.59	351.312	1756.58	10.5674	2047.8	3588.11	1377.72	1975.4	13.5971	9
barcode08	field	no	8920	TRUE	Ethiopia	Asela	HIRSCH	2024-10-23_ETH-R3	FALSE	22940	21141	20805	91	245	1799	100	92.1578	90.6931	1.068	0.396687	4000.28	633.632	282.135	120.784	1078.6	7.0847	814.079	2416.18	932.321	1171.4	32.8474	9
barcode33	field	no	6480	TRUE	Ethiopia	Asela	HIRSCH	2024-10-23_ETH-R3	FALSE	23783	18625	18367	41	217	5158	100	78.3122	77.2274	0.912416	0.172392	4066.71	784.161	324.158	43.1258	6.62037	4.79523	553.205	2295.96	1052.51	1041.38	92.1617	7
barcode34	field	no	13680	TRUE	Ethiopia	Asela	HIRSCH	2024-10-23_ETH-R3	FALSE	50278	45749	45069	71	609	4529	100	90.9921	89.6396	1.21127	0.141215	6161.95	1984.54	3230.57	1482.88	76.6836	6.3898	2872.59	4838.33	2186.44	2592.16	4.15258	9
barcode35	field	no	25560	TRUE	Ethiopia	Asela	HIRSCH	2024-10-23_ETH-R3	FALSE	55201	51400	50546	225	629	3801	100	93.1143	91.5672	1.13947	0.407601	6443.88	1968.43	3502.91	1862.28	2136.68	8.13734	3632.07	4837.51	2023.2	2892.49	3.45835	9
barcode36	field	no	28800	TRUE	Ethiopia	Asela	HIRSCH	2024-10-23_ETH-R3	FALSE	40381	35539	34980	128	431	4842	100	88.0092	86.6249	1.06733	0.316981	4264.72	1346.9	1584.1	764.194	1823.03	11.625	2510.2	3872.16	1488.03	2016.91	5.57338	9
barcode01	field	no	35333	TRUE	Ethiopia	Asela	HIRSCH	2024-11-05_ethiopia_batch1	FALSE	41539	40991	40619	185	187	548	100	98.6808	97.7852	0.450179	0.445365	3898.91	2046.68	2088.68	1161.78	2119.72	51.3487	4566.35	3795.1	1816.27	2397.92	3.9271	10
barcode02	field	no	540	TRUE	Ethiopia	Asela	HIRSCH	2024-11-05_ethiopia_batch1	FALSE	35190	34562	34289	168	105	628	100	98.2154	97.4396	0.29838	0.477408	3773.96	1807.69	1285.9	521.584	2416.7	0	3666.49	4057.13	981.649	2076.63	7.7636	9
barcode03	field	no	32400	TRUE	Ethiopia	Asela	HIRSCH	2024-11-05_ethiopia_batch1	FALSE	31576	30947	30468	371	108	629	100	98.008	96.491	0.342032	1.17494	3336.02	1309.08	1086.25	433.474	0	3042.98	2154.76	3383.4	1527.52	1812.64	7.78735	9
barcode04	field	no		FALSE	Ethiopia	Asela	HIRSCH	2024-11-05_ethiopia_batch1	FALSE	17701	17103	16960	109	34	598	100	96.6217	95.8138	0.19208	0.615784	2982.4	759.793	58.6463	25.8546	1409.8	0	214.637	2326.24	761.897	1005.29	111.057	8
barcode05	field	no		FALSE	Ethiopia	Asela	HIRSCH	2024-11-05_ethiopia_batch1	FALSE	22781	22319	22188	77	54	462	100	97.972	97.397	0.23704	0.338001	4023.33	854.91	249.084	50.3421	1508.16	0	539.867	3307.49	1114.27	1333.44	78.3632	9
barcode06	field	no	68800	TRUE	Ethiopia	Asela	HIRSCH	2024-11-05_ethiopia_batch1	FALSE	23620	23069	22969	18	82	551	100	97.6672	97.2439	0.347163	0.0762066	3233.18	1264.85	891.92	302.932	0.734568	0.606086	2570.76	3181.47	1027.73	1417.1	10.6378	8
barcode07	field	no	3800	TRUE	Ethiopia	Asela	HIRSCH	2024-11-05_ethiopia_batch1	FALSE	36618	35733	34886	691	156	885	100	97.5832	95.2701	0.42602	1.88705	2736.11	1626.15	1758.9	782.008	1196.81	3512.25	3730.71	2666.76	980.368	2071.35	4.7646	10
barcode08	field	no	240	TRUE	Ethiopia	Asela	HIRSCH	2024-11-05_ethiopia_batch1	FALSE	2322	1457	1433	22	2	865	100	62.7476	61.714	0.0861326	0.947459	51.4451	22.2207	0	0.402411	0	413.493	3.07854	101.046	83.3642	72.4527	101.046	4
barcode09	field	no	23200	TRUE	Ethiopia	Asela	HIRSCH	2024-11-05_ethiopia_batch1	FALSE	39401	38358	38048	151	159	1043	100	97.3529	96.5661	0.403543	0.383239	3418.71	1846.2	2319.87	1174.02	2191.75	0	4227.42	3505.49	1453.43	2238.05	3.59775	9
barcode10	field	no	1440	TRUE	Ethiopia	Asela	HIRSCH	2024-11-05_ethiopia_batch1	FALSE	9215	8375	8315	46	14	840	100	90.8844	90.2333	0.151926	0.499186	697.448	57.7848	12.2021	8.54032	804.121	0	307.673	1549.29	244.487	471.313	162.394	7
barcode11	field	no	11760	TRUE	Ethiopia	Asela	HIRSCH	2024-11-05_ethiopia_batch1	FALSE	25664	25176	25090	17	69	488	100	98.0985	97.7634	0.268859	0.0662406	4057.81	1246.89	687.604	222.399	0	0	1569.02	4065.09	1128.12	1524.92	18.1966	8
barcode12	field	no	4400	TRUE	Ethiopia	Asela	HIRSCH	2024-11-05_ethiopia_batch1	FALSE	15421	15193	14974	177	42	228	100	98.5215	97.1014	0.272356	1.14779	1656.92	585.035	232.006	85.3791	614.429	1603	651.601	2194.9	342.483	904.716	25.4101	10
barcode13	field	no	3360	TRUE	Ethiopia	Asela	HIRSCH	2024-11-05_ethiopia_batch1	FALSE	24364	23607	23375	171	61	757	100	96.893	95.9407	0.250369	0.701855	2991.41	1028.84	284.982	77.5674	2104.7	0	930.406	3312.25	729.901	1373.74	42.158	9
barcode14	field	no	5520	TRUE	Ethiopia	Asela	HIRSCH	2024-11-05_ethiopia_batch1	FALSE	22855	22097	22001	42	54	758	100	96.6834	96.2634	0.236272	0.183767	3916.82	1038.44	225.073	89.3595	0.841821	0	1268.95	3138.86	1120.22	1299.89	43.3471	8
barcode15	field	no	12400	TRUE	Ethiopia	Asela	HIRSCH	2024-11-05_ethiopia_batch1	FALSE	20528	19843	19707	84	52	685	100	96.6631	96.0006	0.253313	0.409197	3165.69	657.321	310.021	84.2404	1163.76	0	1101.53	2642.78	742.995	1192.5	37.1384	9
barcode16	field	no	40000	TRUE	Ethiopia	Asela	HIRSCH	2024-11-05_ethiopia_batch1	FALSE	28428	27952	27851	29	72	476	100	98.3256	97.9703	0.253271	0.102012	4585.62	1348.38	643.608	267.628	99.7091	0	2496.93	4683.63	1107.15	1737.96	17.4354	9
barcode17	field	no	520	TRUE	Ethiopia	Asela	HIRSCH	2024-11-05_ethiopia_batch1	FALSE	14434	13926	13813	81	32	508	100	96.4805	95.6977	0.221699	0.561175	1947.49	569.01	114.522	43.2675	1160.2	0	526.362	2307.26	455.993	823.364	52.1209	8
barcode18	field	no	10160	TRUE	Ethiopia	Asela	HIRSCH	2024-11-05_ethiopia_batch1	FALSE	14350	13933	13886	23	24	417	100	97.0941	96.7666	0.167247	0.160279	1683.04	895.188	70.5046	27.3753	0	0	851.437	3023.34	480.339	846.171	106.548	7
barcode19	field	no	5880	TRUE	Ethiopia	Asela	HIRSCH	2024-11-05_ethiopia_batch1	FALSE	23684	23147	22981	100	66	537	100	97.7326	97.0318	0.278669	0.422226	2912.16	1071.05	452.424	163.67	1518.21	0	1639.72	3418.62	749.922	1401.52	20.7604	9
barcode20	field	no	16400	TRUE	Ethiopia	Asela	HIRSCH	2024-11-05_ethiopia_batch1	FALSE	24306	24065	23492	470	103	241	100	99.0085	96.651	0.423764	1.93368	1995.15	1095.35	944.223	447.777	805.478	2221.03	2401.19	2338.54	599.409	1399.81	5.35052	10
barcode21	field	no	3665	TRUE	Ethiopia	Asela	HIRSCH	2024-11-05_ethiopia_batch1	FALSE	23001	22513	22066	353	94	488	100	97.8784	95.935	0.408678	1.53472	2465.12	871.348	611.568	222.965	743.339	2138.08	1506.83	2256.36	700.781	1297.51	11.0067	10
barcode22	field	no	4640	TRUE	Ethiopia	Asela	HIRSCH	2024-11-05_ethiopia_batch1	FALSE	19874	19028	18890	90	48	846	100	95.7432	95.0488	0.241522	0.452853	2682.31	851.69	387.883	136.466	1277.85	0.575658	1330.64	2379.32	805.798	1136.34	19.5125	9
barcode23	field	no	8680	TRUE	Ethiopia	Asela	HIRSCH	2024-11-05_ethiopia_batch1	FALSE	27400	26840	26651	115	74	560	100	97.9562	97.2664	0.270073	0.419708	2605.99	1408.9	1524.53	745.112	1685.29	0	3211.23	2617.69	738.303	1584.97	4.34359	9
barcode24	field	no	6880	TRUE	Ethiopia	Asela	HIRSCH	2024-11-05_ethiopia_batch1	FALSE	24458	23869	23702	98	69	589	100	97.5918	96.909	0.282116	0.400687	2071.74	1418.69	1146.02	548.922	1666.38	0	2830.89	2304.34	576.932	1385.77	5.1478	9
barcode25	field	no	6560	TRUE	Ethiopia	Asela	HIRSCH	2024-11-05_ethiopia_batch1	FALSE	35282	34593	33876	592	125	689	100	98.0472	96.015	0.354288	1.67791	3194.74	1642.35	1202.25	333.506	1295.73	3218.45	2768.43	3574.88	861.238	2008.3	10.687	10
barcode26	field	no	2480	TRUE	Ethiopia	Asela	HIRSCH	2024-11-05_ethiopia_batch1	FALSE	27479	26743	26276	383	84	736	100	97.3216	95.6221	0.305688	1.39379	2664.14	1108.05	558.203	164.126	996.802	2803.3	1570.56	2951.79	782.344	1549.77	17.876	10
barcode27	field	no	1880	TRUE	Ethiopia	Asela	HIRSCH	2024-11-05_ethiopia_batch1	FALSE	18419	17578	17463	84	31	841	100	95.4341	94.8097	0.168304	0.456051	2466.72	868.936	123.827	41.3436	1598.96	0	1059.75	2564.61	378.126	1058.91	60.5666	8
barcode28	field	no	1120	TRUE	Ethiopia	Asela	HIRSCH	2024-11-05_ethiopia_batch1	FALSE	28455	26289	26068	177	44	2166	100	92.388	91.6113	0.15463	0.622035	3049.96	988.212	201.809	47.5757	2628.96	0	672.968	3396.3	737.32	1501.24	69.9177	8
barcode29	field	no	241	TRUE	Ethiopia	Asela	HIRSCH	2024-11-05_ethiopia_batch1	FALSE	21730	18612	18524	59	29	3118	100	85.6512	85.2462	0.133456	0.271514	2287.49	1417.96	188.709	51.7234	1072.16	0	684.55	3052.67	467.255	1095.56	57.8997	9
barcode30	field	no	280	TRUE	Ethiopia	Asela	HIRSCH	2024-11-05_ethiopia_batch1	FALSE	16632	15217	15191	9	17	1415	100	91.4923	91.336	0.102213	0.0541126	2000.97	791.075	125.659	57.4167	0	0.0995066	762.824	2672.72	467.045	903.116	45.7526	8
barcode31	field	no	9080	TRUE	Ethiopia	Asela	HIRSCH	2024-11-05_ethiopia_batch1	FALSE	23777	23343	23216	54	73	434	100	98.1747	97.6406	0.307019	0.22711	2381.71	1634.75	1347.35	626.407	0	0.645559	3659.97	2739.62	670.836	1443.56	5.83348	8
barcode32	field	no	8480	TRUE	Ethiopia	Asela	HIRSCH	2024-11-05_ethiopia_batch1	FALSE	16768	15970	15925	18	27	798	100	95.2409	94.9726	0.161021	0.107347	3028.89	808.635	228.065	62.8764	0.402778	0.76727	803.284	2326.79	788.513	950.161	47.418	8
barcode33	field	no	9280	TRUE	Ethiopia	Asela	HIRSCH	2024-11-05_ethiopia_batch1	FALSE	27157	26687	25989	574	124	470	100	98.2693	95.6991	0.456604	2.11364	2187.25	1030.37	694.382	144.213	1735.82	1834.33	2312.04	3154.37	287.192	1519.69	21.7223	10
barcode34	field	no	3748	TRUE	Ethiopia	Asela	HIRSCH	2024-11-05_ethiopia_batch1	FALSE	33850	33367	32559	665	143	483	100	98.5731	96.1861	0.422452	1.96455	1953.49	1617.82	1876	1221.9	1420.75	2597.65	3810.75	2540.87	750.498	1919.87	5.07087	10
barcode35	field	no	4080	TRUE	Ethiopia	Asela	HIRSCH	2024-11-05_ethiopia_batch1	FALSE	19520	18466	18166	254	46	1054	100	94.6004	93.0635	0.235656	1.30123	1986.33	602.742	118.495	32.2283	1482.6	1702.08	526.809	1670.59	391.187	1070.77	66.0474	9
barcode36	field	no	5080	TRUE	Ethiopia	Asela	HIRSCH	2024-11-05_ethiopia_batch1	FALSE	16952	16286	16249	12	25	666	100	96.0713	95.853	0.147475	0.0707881	2451.99	834.165	298.142	86.5576	0.747685	0	951.018	2754.23	687.704	988.03	31.4562	8
barcode37	field	no	1880	TRUE	Ethiopia	Asela	HIRSCH	2024-11-05_ethiopia_batch1	FALSE	12809	12069	12042	12	15	740	100	94.2228	94.012	0.117105	0.0936841	1655.42	774.547	122.466	38.1756	0	0.824836	794.428	2150.44	331.758	732.648	54.8924	7
barcode38	field	no	9480	TRUE	Ethiopia	Asela	HIRSCH	2024-11-05_ethiopia_batch1	FALSE	21353	20887	20733	113	41	466	100	97.8176	97.0964	0.19201	0.5292	2386.55	1093.89	715.312	191.787	1222.29	0	1099.97	2982.99	939.656	1238.99	15.473	9
barcode39	field	no	2760	TRUE	Ethiopia	Asela	HIRSCH	2024-11-05_ethiopia_batch1	FALSE	21093	19747	19666	39	42	1346	100	93.6187	93.2347	0.199118	0.184895	2997.51	1236.19	360.97	88.6624	0.572531	0	1373.99	3102.26	622.568	1174.79	34.5994	8
barcode40	field	no	8400	TRUE	Ethiopia	Asela	HIRSCH	2024-11-05_ethiopia_batch1	FALSE	31114	30612	30029	463	120	502	100	98.3866	96.5128	0.385678	1.48808	3363.74	1224.95	905.299	288.816	1136.54	2835.4	2386.3	2873.11	1078.04	1785.17	11.6065	10
barcode41	field	no	960	TRUE	Ethiopia	Asela	HIRSCH	2024-11-05_ethiopia_batch1	FALSE	27750	26729	26151	489	89	1021	100	96.3207	94.2378	0.320721	1.76216	2542.65	972.02	551.505	113.749	1317.58	2649.21	1535.89	3023.36	711.868	1539.91	26.3476	10
barcode42	field	no	6680	TRUE	Ethiopia	Asela	HIRSCH	2024-11-05_ethiopia_batch1	FALSE	28118	27567	27345	138	84	551	100	98.0404	97.2509	0.298741	0.490789	3691.41	1358.7	808.777	244.095	1712.54	0	1868.58	3502.01	899.952	1627.52	15.0612	9
barcode43	field	no	560	TRUE	Ethiopia	Asela	HIRSCH	2024-11-05_ethiopia_batch1	FALSE	26545	26048	25844	126	78	497	100	98.1277	97.3592	0.293841	0.474666	3850.3	1340.83	450.791	138.219	1807.63	0	843.201	3632.34	1107.2	1528.63	27.6564	9
barcode44	field	no	3160	TRUE	Ethiopia	Asela	HIRSCH	2024-11-05_ethiopia_batch1	FALSE	34835	34194	33941	134	119	641	100	98.1599	97.4336	0.34161	0.384671	3658.72	1470.75	1148.62	336.036	2240.18	0	2821.98	4635.13	1026.68	2020.22	13.7526	9
barcode45	field	no	1760	TRUE	Ethiopia	Asela	HIRSCH	2024-11-05_ethiopia_batch1	FALSE	31439	30124	29957	95	72	1315	100	95.8173	95.2861	0.229015	0.302172	3393.17	2329.48	795.508	167.479	0	0	2337.68	4484.76	739.662	1793.38	26.6192	8
barcode46	field	no	1000	TRUE	Ethiopia	Asela	HIRSCH	2024-11-05_ethiopia_batch1	FALSE	20361	19560	19432	88	40	801	100	96.066	95.4374	0.196454	0.432199	2698.91	932.621	121.647	29.0008	1618.67	0	323.694	2974.03	576.912	1145.12	99.1318	8
barcode47	field	no	560	TRUE	Ethiopia	Asela	HIRSCH	2024-11-05_ethiopia_batch1	FALSE	15441	12784	12678	88	18	2657	100	82.7926	82.1061	0.116573	0.569911	1186.45	667.722	126.145	28.0565	1086.01	0	504.701	2356.13	386.131	729.721	81.0879	8
barcode48	field	no	8560	TRUE	Ethiopia	Asela	HIRSCH	2024-11-05_ethiopia_batch1	FALSE	27827	27412	26769	549	94	415	100	98.5086	96.1979	0.337801	1.9729	2458.74	1157.79	957.121	331.707	1074.06	2708.61	1597.75	2924.65	842.795	1572.92	8.79048	10
barcode49	field	no	9480	TRUE	Ethiopia	Asela	HIRSCH	2024-11-05_ethiopia_batch1	FALSE	24322	23590	23409	99	82	732	100	96.9904	96.2462	0.337143	0.407039	2628.72	1116.92	1057.54	295.301	1356.75	0.820724	1589.56	2853.01	730.228	1334.24	9.62873	9
barcode50	field	no	12680	TRUE	Ethiopia	Asela	HIRSCH	2024-11-05_ethiopia_batch1	FALSE	34559	33857	33587	161	109	702	100	97.9687	97.1874	0.315403	0.46587	4847.58	1377.74	861.287	187.992	1729.21	0	1770.91	3984.37	1211.56	2002.84	25.6497	9
barcode51	field	no	22960	TRUE	Ethiopia	Asela	HIRSCH	2024-11-05_ethiopia_batch1	FALSE	37492	36786	36498	130	158	706	100	98.1169	97.3488	0.421423	0.346741	4120.45	1978.66	2061.41	827.949	2043.73	19.4712	3036.9	3730.58	1348.33	2144.2	4.97069	9
barcode52	field	no	1360	TRUE	Ethiopia	Asela	HIRSCH	2024-11-05_ethiopia_batch1	FALSE	23816	23052	22888	126	38	764	100	96.7921	96.1035	0.159557	0.529056	3540.43	1114.13	260.634	55.0294	1598.71	0	575.418	3574.34	858.745	1382.57	63.794	9
barcode01	field	no	8680	TRUE	Ethiopia	Asela	HIRSCH	2024-11-08_ethiopia_batch3	FALSE	41904	40979	40619	200	160	925	100	97.7926	96.9335	0.381825	0.477281	5722.32	1368.34	785.406	328.404	1724.3	0	1752.88	4347.04	2810.01	2355.05	17.3717	9
barcode02	field	no	960	TRUE	Ethiopia	Asela	HIRSCH	2024-11-08_ethiopia_batch3	FALSE	32594	31396	30710	605	81	1198	100	96.3245	94.2198	0.248512	1.85617	3877.88	794.332	137.48	50.2864	1974.15	2670.97	559.194	2533.79	1492.3	1735.34	75.6124	10
barcode03	field	no	6480	TRUE	Ethiopia	Asela	HIRSCH	2024-11-08_ethiopia_batch3	FALSE	30096	29082	28809	134	139	1014	100	96.6308	95.7237	0.461855	0.445242	3513.77	1118.79	1165.57	478.295	1537.85	0.626645	1624.73	2846.98	1667.84	1638.05	7.33112	9
barcode04	field	no	9480	TRUE	Ethiopia	Asela	HIRSCH	2024-11-08_ethiopia_batch3	FALSE	28397	27898	27637	122	139	499	100	98.2428	97.3237	0.489488	0.429623	3087.1	1437.4	1073.07	550.662	1620.04	0	2230.03	2836.94	1308.25	1650.04	5.59599	9
barcode05	field	no	3880	TRUE	Ethiopia	Asela	HIRSCH	2024-11-08_ethiopia_batch3	FALSE	23915	23291	23057	144	90	624	100	97.3908	96.4123	0.376333	0.602133	3945.54	773.287	281.223	154.76	1407.13	0	1083.74	2257.96	1391.39	1316.06	25.3308	9
barcode06	field	no	5080	TRUE	Ethiopia	Asela	HIRSCH	2024-11-08_ethiopia_batch3	FALSE	26677	25927	25795	59	73	750	100	97.1886	96.6938	0.273644	0.221164	4065.49	1053.4	444.221	215.709	0.656636	0	1642.1	3308.83	1863.4	1557.74	18.7601	8
barcode07	field	no	3760	TRUE	Ethiopia	Asela	HIRSCH	2024-11-08_ethiopia_batch3	FALSE	30651	29365	29208	71	86	1286	100	95.8044	95.2922	0.280578	0.23164	5304.46	1220.6	418.819	253.216	0.349537	0	1627.53	3563.55	1810.82	1740.93	20.8659	8
barcode08	field	no	33680	TRUE	Ethiopia	Asela	HIRSCH	2024-11-08_ethiopia_batch3	FALSE	27437	26998	26756	127	115	439	100	98.4	97.518	0.419142	0.462879	2994.28	947.689	1535.72	976.555	1114.93	0	2474.98	2083.04	1366.91	1522.72	3.15623	9
barcode09	field	no	7120	TRUE	Ethiopia	Asela	HIRSCH	2024-11-08_ethiopia_batch3	FALSE	30538	29720	29420	172	128	818	100	97.3214	96.339	0.41915	0.563233	3662.98	1291.97	1190.49	591.815	1281.69	0	2431.3	2754	1423.54	1696.25	6.17897	9
barcode10	field	no	2360	TRUE	Ethiopia	Asela	HIRSCH	2024-11-08_ethiopia_batch3	FALSE	19358	18663	18429	157	77	695	100	96.4098	95.201	0.397768	0.811034	2164.9	819.965	425.423	161.357	1031.1	0.0493421	1343.98	2138.49	585.583	1048.11	13.3342	9
barcode11	field	no	240	TRUE	Ethiopia	Asela	HIRSCH	2024-11-08_ethiopia_batch3	FALSE	13595	10953	10838	90	25	2642	100	80.5664	79.7205	0.183891	0.662008	1027.54	533.737	78.0292	27.7943	1083.64	0.614309	300.36	1206.38	317.634	583.403	43.6998	8
barcode12	field	no	6680	TRUE	Ethiopia	Asela	HIRSCH	2024-11-08_ethiopia_batch3	FALSE	15862	15514	15337	122	55	348	100	97.8061	96.6902	0.346741	0.769134	1509.54	669.851	812.555	695.864	0	1222.95	1569.47	1131.19	485.795	883.082	3.22408	9
barcode13	field	no	3120	TRUE	Ethiopia	Asela	HIRSCH	2024-11-08_ethiopia_batch3	FALSE	18931	17770	17637	73	60	1161	100	93.8672	93.1647	0.31694	0.385611	2277.35	949.707	300.023	140.213	0	0	1343.77	2607.26	634.502	1037.03	18.4633	8
barcode14	field	no	360	TRUE	Ethiopia	Asela	HIRSCH	2024-11-08_ethiopia_batch3	FALSE	3233	1658	1644	13	1	1575	100	51.2836	50.8506	0.030931	0.402103	59.9176	177.907	16.0363	0	0	0	0.865474	135.412	89.4421	76.6171	286.591	5
barcode15	field	no	720	TRUE	Ethiopia	Asela	HIRSCH	2024-11-08_ethiopia_batch3	FALSE	8992	8220	8189	18	13	772	100	91.4146	91.0698	0.144573	0.200178	1286.79	272.351	17.5374	11.101	0.60571	0	79.1019	1371.34	407.354	484.282	115.415	6
barcode16	field	no	3040	TRUE	Ethiopia	Asela	HIRSCH	2024-11-08_ethiopia_batch3	FALSE	23103	22613	22424	123	66	490	100	97.8791	97.061	0.285677	0.532398	2904.49	974.728	400.878	166.895	1450.68	0.623355	1234.22	3147.52	733.887	1333.71	18.7469	9
barcode17	field	no	8400	TRUE	Ethiopia	Asela	HIRSCH	2024-11-08_ethiopia_batch3	FALSE	24187	23348	23092	149	107	839	100	96.5312	95.4728	0.442386	0.616033	3099.6	959.352	973.772	374.919	1097.07	0	2202.71	2017.97	959.882	1347.68	8.24538	9
barcode18	field	no	160	TRUE	Ethiopia	Asela	HIRSCH	2024-11-08_ethiopia_batch3	FALSE	5312	108	104	4	0	5204	100	2.03313	1.95783	0	0.0753012	0	0	0	0	0	0	0	0	47.5497	4.75497	47.5497	0
barcode19	field	no	1480	TRUE	Ethiopia	Asela	HIRSCH	2024-11-08_ethiopia_batch3	FALSE	23181	21971	21791	104	76	1210	100	94.7802	94.0037	0.327855	0.448643	2600.82	948.283	685.006	312.78	1368.2	0	1910.87	2117.19	842.026	1277.84	8.28869	9
barcode20	field	no	1560	TRUE	Ethiopia	Asela	HIRSCH	2024-11-08_ethiopia_batch3	FALSE	17281	15728	15589	98	41	1553	100	91.0133	90.2089	0.237255	0.567097	2412.29	655.877	220.025	108.213	870.695	0	884.356	1585.89	724.449	904.312	22.0881	9
barcode21	field	no	1880	TRUE	Ethiopia	Asela	HIRSCH	2024-11-08_ethiopia_batch3	FALSE	17267	16534	16337	144	53	733	100	95.7549	94.614	0.306944	0.833961	2454.29	616.213	346.662	124.286	849.863	0	1174.83	1647.79	802.656	944.866	19.5896	9
barcode22	field	no	5080	TRUE	Ethiopia	Asela	HIRSCH	2024-11-08_ethiopia_batch3	FALSE	25966	25304	24657	495	152	662	100	97.4505	94.9588	0.585381	1.90634	1786.78	1056.87	1314.56	872.559	982.884	1857.59	2298.25	1581.47	862.659	1387.32	2.66107	10
barcode23	field	no	3160	TRUE	Ethiopia	Asela	HIRSCH	2024-11-08_ethiopia_batch3	FALSE	28561	26705	26477	133	95	1856	100	93.5016	92.7033	0.332621	0.46567	4432.55	941.731	555.484	208.632	1396.1	0	1634.2	2467.43	1424.72	1530.43	21.1444	9
barcode24	field	no	1960	TRUE	Ethiopia	Asela	HIRSCH	2024-11-08_ethiopia_batch3	FALSE	23310	21839	21141	644	54	1471	100	93.6894	90.695	0.23166	2.76276	2106.77	457.511	113.337	74.4695	1624.65	2582.97	568.781	1358.84	1061.97	1161.59	27.9156	10
barcode25	field	no	7840	TRUE	Ethiopia	Asela	HIRSCH	2024-11-08_ethiopia_batch3	FALSE	48030	46435	45974	267	194	1595	100	96.6792	95.7193	0.403914	0.555903	4267.34	2171.91	2568.62	1472.36	2441.76	0	2912.98	3630.92	1448.69	2490.27	2.94362	9
barcode26	field	no	9480	TRUE	Ethiopia	Asela	HIRSCH	2024-11-08_ethiopia_batch3	FALSE	32878	31793	31408	246	139	1085	100	96.6999	95.5289	0.422775	0.748221	2397.49	1623.82	1721.62	1117.51	1866.94	0.0945724	3674.29	2402.67	783.031	1754.73	4.68641	9
barcode27	field	no	3720	TRUE	Ethiopia	Asela	HIRSCH	2024-11-08_ethiopia_batch3	FALSE	10423	6856	6742	109	5	3567	100	65.7776	64.6839	0.0479708	1.04576	334.98	183.364	17.395	44.786	745.645	0	82.8958	503.163	331.594	305.535	44.1167	7
barcode28	field	no	8400	TRUE	Ethiopia	Asela	HIRSCH	2024-11-08_ethiopia_batch3	FALSE	39321	37996	37547	298	151	1325	100	96.6303	95.4884	0.384019	0.757865	3870.54	1920.5	2075.47	1185.46	1671.85	0	4375.69	2720.13	1487.25	2139.96	3.688	9
barcode29	field	no	760	TRUE	Ethiopia	Asela	HIRSCH	2024-11-08_ethiopia_batch3	FALSE	15362	6433	6377	53	3	8929	100	41.8761	41.5115	0.0195287	0.345007	765.789	286.886	30.8157	7.51469	183.188	0	41.353	597.175	461.634	335.994	115.751	6
barcode30	field	no	4960	TRUE	Ethiopia	Asela	HIRSCH	2024-11-08_ethiopia_batch3	FALSE	31502	30415	30213	102	100	1087	100	96.5494	95.9082	0.31744	0.323789	3674.86	1469.96	1271.74	461.429	425.049	0	2450.66	3208.31	1115.65	1752.07	7.94687	9
barcode31	field	no	2680	TRUE	Ethiopia	Asela	HIRSCH	2024-11-08_ethiopia_batch3	FALSE	12959	12545	12389	114	42	414	100	96.8053	95.6015	0.324099	0.879698	1165.68	683.305	473.309	261.127	827.48	0.428454	1692.98	940.81	264.629	721.56	6.4586	9
barcode32	field	no	4680	TRUE	Ethiopia	Asela	HIRSCH	2024-11-08_ethiopia_batch3	FALSE	32986	31845	31684	77	84	1141	100	96.541	96.0529	0.254653	0.233432	3627.1	1770.6	1976.91	1331.46	0	0	3577.36	2730.52	1137.22	1841.21	3.18663	8
barcode33	field	no	560	TRUE	Ethiopia	Asela	HIRSCH	2024-11-08_ethiopia_batch3	FALSE	7809	13	9	4	0	7796	100	0.166475	0.115252	0	0.0512229	1.54769	0.912804	0.086121	0	0.838735	0	0.907465	1.81711	0	0.610993	1.81711	0
barcode34	field	no	1920	TRUE	Ethiopia	Asela	HIRSCH	2024-11-08_ethiopia_batch3	FALSE	21240	20118	19467	583	68	1122	100	94.7175	91.6525	0.320151	2.74482	2222.31	504.976	216.853	68.9329	934.833	2069.88	320.988	1545.78	1080.21	1044.85	31.7777	10
barcode35	field	no	17300	TRUE	Ethiopia	Asela	HIRSCH	2024-11-08_ethiopia_batch3	FALSE	13877	9716	9523	180	13	4161	100	70.0151	68.6243	0.0936802	1.29711	1150.41	285.411	33.4847	1.74152	843.14	0	100.009	756.95	571.031	456.581	419.623	7
barcode01	field	no	33880	TRUE	Ethiopia	Asela	HIRSCH	2024-11-27_ethiopia_batch2	FALSE	182661	180263	178416	972	875	2398	100	98.6872	97.676	0.479029	0.532133	13027.5	6978.27	8933.66	17985.2	7304.39	0.653783	21020.9	14414.7	5892.94	10739.6	3.56652	9
barcode02	field	no	2960	TRUE	Ethiopia	Asela	HIRSCH	2024-11-27_ethiopia_batch2	FALSE	49916	47608	47309	247	52	2308	100	95.3762	94.7772	0.104175	0.494831	3926.86	2837.82	124.1	316.954	1.48997	2.00576	932.509	2624.11	2860.16	2718.1	108.353	8
barcode03	field	no	14680	TRUE	Ethiopia	Asela	HIRSCH	2024-11-27_ethiopia_batch2	FALSE	96248	93790	93118	259	413	2458	100	97.4462	96.748	0.4291	0.269097	12683.2	4320.25	2200.01	7609.39	4660.18	0.689145	5037.1	10333.9	3472.63	5728.19	5.76242	9
barcode04	field	no	4960	TRUE	Ethiopia	Asela	HIRSCH	2024-11-27_ethiopia_batch2	FALSE	87483	85468	84847	313	308	2015	100	97.6967	96.9868	0.352068	0.357784	7658.66	5831.36	3054.49	5987.67	5262.3	0.721217	8529.66	8814.03	2417.77	5335.6	3.64402	9
barcode05	field	no	8680	TRUE	Ethiopia	Asela	HIRSCH	2024-11-27_ethiopia_batch2	FALSE	95947	94289	93828	203	258	1658	100	98.272	97.7915	0.268898	0.211575	9537.96	4471.69	2808.28	6982.84	5845.64	0	9214.96	9515.02	3075.37	5764.46	3.39517	9
barcode06	field	no	7880	TRUE	Ethiopia	Asela	HIRSCH	2024-11-27_ethiopia_batch2	FALSE	115722	113354	111573	1200	581	2368	100	97.9537	96.4147	0.502065	1.03697	6975.84	4683.53	4400.53	9477.7	2953.62	10353.9	11202.5	8696.1	3108.72	6777.3	3.60241	10
barcode07	field	no	7920	TRUE	Ethiopia	Asela	HIRSCH	2024-11-27_ethiopia_batch2	FALSE	124263	120675	120048	211	416	3588	100	97.1126	96.608	0.334774	0.169801	7896.71	6152.01	6297.7	11867.6	7052.89	1.58553	16070.1	9156.54	2806.97	7349.28	5.72303	9
barcode08	field	no	8400	TRUE	Ethiopia	Asela	HIRSCH	2024-11-27_ethiopia_batch2	FALSE	54514	52912	52706	66	140	1602	100	97.0613	96.6834	0.256815	0.12107	5677.65	2668.64	1523.54	3756.93	2.50849	0	4842.62	7125.65	1861.86	3260.53	4.67398	8
barcode09	field	no	8400	TRUE	Ethiopia	Asela	HIRSCH	2024-11-27_ethiopia_batch2	FALSE	137556	133582	132636	254	692	3974	100	97.111	96.4233	0.503068	0.184652	10612.9	5873.19	6166.55	12217.7	6992.83	1.17681	13920.2	11521.4	4267.03	7995.45	3.2615	9
barcode10	field	no	6960	TRUE	Ethiopia	Asela	HIRSCH	2024-11-27_ethiopia_batch2	FALSE	72760	69362	68897	214	251	3398	100	95.3299	94.6908	0.34497	0.294118	6714.11	2937.38	1274.68	3336.6	4985.62	4.8051	4479.84	8153.72	2195.49	4085.87	6.39168	9
barcode11	field	no	5080	TRUE	Ethiopia	Asela	HIRSCH	2024-11-27_ethiopia_batch2	FALSE	119833	117191	116309	367	515	2642	100	97.7953	97.0592	0.429765	0.30626	9479.8	6743.72	4068.21	9972.84	8013.21	4.66447	10332	12227.2	2769	7133.9	4.41414	9
barcode12	field	no		FALSE	Ethiopia	Asela	HIRSCH	2024-11-27_ethiopia_batch2	FALSE	80284	79436	77908	1043	485	848	100	98.9437	97.0405	0.604105	1.29914	4724.54	3383.71	3560.49	7898.51	2041.44	7390.94	6725.23	5535.99	1894.56	4649.88	4.16685	10
barcode13	field	no	1160	TRUE	Ethiopia	Asela	HIRSCH	2024-11-27_ethiopia_batch2	FALSE	85425	82270	81658	381	231	3155	100	96.3067	95.5903	0.270413	0.446005	8825.82	4160.23	1324.69	2907.23	7644.23	0.784539	5091.07	9375.87	2545.27	4951.75	7.07245	9
barcode14	field	no	3920	TRUE	Ethiopia	Asela	HIRSCH	2024-11-27_ethiopia_batch2	FALSE	79700	76069	74530	1322	217	3631	100	95.4442	93.5132	0.272271	1.65872	6946.75	2966.92	508.95	1678.07	4866.51	9533.01	2603.71	6132.53	2218.8	4398.13	13.6224	10
barcode15	field	no	9480	TRUE	Ethiopia	Asela	HIRSCH	2024-11-27_ethiopia_batch2	FALSE	103581	101419	99223	1528	668	2162	100	97.9127	95.7927	0.644906	1.47517	7162.31	4050.12	2940.94	7643.14	2611.42	10976	4192	8993.05	3166.01	5871.7	3.05684	10
barcode16	field	no	11040	TRUE	Ethiopia	Asela	HIRSCH	2024-11-27_ethiopia_batch2	FALSE	92040	90074	89462	390	222	1966	100	97.864	97.199	0.241199	0.423729	12904.5	4224.09	685.078	3152.82	5121.91	0.82648	2269.52	12904	3213.34	5624.39	18.8091	9
barcode17	field	no	4920	TRUE	Ethiopia	Asela	HIRSCH	2024-11-27_ethiopia_batch2	FALSE	56098	53317	52958	184	175	2781	100	95.0426	94.4027	0.311954	0.327997	8252.37	2264.99	229.274	1024.7	3857.57	0	433.932	7376.13	2617.13	3242.26	35.8372	9
barcode18	field	no	960	TRUE	Ethiopia	Asela	HIRSCH	2024-11-27_ethiopia_batch2	FALSE	44749	40755	40479	184	92	3994	100	91.0747	90.4579	0.205591	0.411182	8691.44	1467.16	66.5907	395.68	2374.58	0	155.869	4056.18	1828.69	2400.45	128.589	9
barcode19	field	no	760	TRUE	Ethiopia	Asela	HIRSCH	2024-11-27_ethiopia_batch2	FALSE	56464	53709	53075	466	168	2755	100	95.1208	93.9979	0.297535	0.825305	7491.55	558.86	18.9651	94.9292	1411.55	7790.47	24.9129	5670.25	3359.3	3261.79	375.232	8
barcode20	field	no	6880	TRUE	Ethiopia	Asela	HIRSCH	2024-11-27_ethiopia_batch2	FALSE	67907	66048	65687	149	212	1859	100	97.2624	96.7308	0.312192	0.219418	9741.94	4011.85	258.281	2416.32	2510.75	0	334.104	11147.3	3243.34	4026.54	42.9933	9
barcode21	field	no	16480	TRUE	Ethiopia	Asela	HIRSCH	2024-11-27_ethiopia_batch2	FALSE	79682	77890	76101	1265	524	1792	100	97.7511	95.5059	0.657614	1.58756	8023.17	3339.35	797.237	4339.53	2033.52	9633.53	938.041	7388.25	3038.51	4468.27	10.0511	10
barcode22	field	no	1160	TRUE	Ethiopia	Asela	HIRSCH	2024-11-27_ethiopia_batch2	FALSE	56873	53005	52699	142	164	3868	100	93.1989	92.6608	0.288362	0.249679	7188.8	2720.66	565.527	2188.68	3620.12	0.601974	1876.95	6872.88	2199.1	3280.34	12.6892	9
barcode23	field	no	9480	TRUE	Ethiopia	Asela	HIRSCH	2024-11-27_ethiopia_batch2	FALSE	63058	60482	60175	108	199	2576	100	95.9149	95.428	0.315582	0.171271	9728.94	2876.21	1147.9	2975.86	0.654321	2.03618	3897.14	8138.99	2393.61	3705.9	8.46805	8
barcode24	field	no	240	TRUE	Ethiopia	Asela	HIRSCH	2024-11-27_ethiopia_batch2	FALSE	44474	38728	38395	233	100	5746	100	87.0801	86.3313	0.22485	0.523902	5957.27	2181.07	247.056	1209.32	3370.43	0	1590.02	3191.95	1156.38	2325.93	24.0159	9
barcode25	field	no	1480	TRUE	Ethiopia	Asela	HIRSCH	2024-11-27_ethiopia_batch2	FALSE	57584	51377	51034	254	89	6207	100	89.221	88.6253	0.154557	0.441095	5967.43	2891.35	513.238	2381.18	5920.99	0.182566	1674.41	3458.6	2182.96	3038.68	11.6044	9
barcode26	field	no	640	TRUE	Ethiopia	Asela	HIRSCH	2024-11-27_ethiopia_batch2	FALSE	51921	41916	41568	274	74	10005	100	80.7303	80.0601	0.142524	0.527725	1311.81	4508.4	405.971	1568.23	5060.68	0.925164	2351.23	3203.34	774.732	2241.65	11.0779	9
barcode27	field	no	2480	TRUE	Ethiopia	Asela	HIRSCH	2024-11-27_ethiopia_batch2	FALSE	107511	105766	104759	553	454	1745	100	98.3769	97.4403	0.422282	0.514366	6237.13	5949.71	7093.71	12551.5	5406.2	1.17434	15285.8	6757.05	1974.5	6521.17	7.73768	9
barcode28	field	no	1240	TRUE	Ethiopia	Asela	HIRSCH	2024-11-27_ethiopia_batch2	FALSE	110098	99412	98768	394	250	10686	100	90.2941	89.7092	0.22707	0.357863	13878.6	5750.12	1288.17	3408.02	7469.09	3.14638	4338.9	12482	3211.04	6029.3	10.7655	9
barcode29	field	no	3360	TRUE	Ethiopia	Asela	HIRSCH	2024-11-27_ethiopia_batch2	FALSE	62926	58540	58320	110	110	4386	100	93.0299	92.6803	0.174809	0.174809	9284.87	2082.05	297.527	1385.94	4704.88	0	513.729	7479.32	2809.2	3467.03	31.1022	9
barcode30	field	no	3120	TRUE	Ethiopia	Asela	HIRSCH	2024-11-27_ethiopia_batch2	FALSE	103338	100685	99964	436	285	2653	100	97.4327	96.735	0.275794	0.421916	11351.9	4602.72	2378.88	6335.73	5754.44	0.421053	8267.49	12046.1	3181.01	6157.59	5.06162	9
barcode31	field	no	6680	TRUE	Ethiopia	Asela	HIRSCH	2024-11-27_ethiopia_batch2	FALSE	101105	99519	97576	1456	487	1586	100	98.4313	96.5096	0.481677	1.44009	7649	4654.29	3616.68	7624.17	2281.14	11195.9	5708.18	8441.72	2181.67	6002.29	3.86761	10
barcode32	field	no	1080	TRUE	Ethiopia	Asela	HIRSCH	2024-11-27_ethiopia_batch2	FALSE	47357	41652	41553	14	85	5705	100	87.9532	87.7442	0.179488	0.0295627	6804.38	2395.15	466.347	923.653	0.5625	0.168586	1655.91	5681.82	1804.36	2572.12	14.5596	8
barcode33	field	no	1560	TRUE	Ethiopia	Asela	HIRSCH	2024-11-27_ethiopia_batch2	FALSE	69602	67502	66930	294	278	2100	100	96.9828	96.161	0.399414	0.422402	9215.29	3380.85	993.248	3450.77	3661.36	2.50247	1901.97	8421.32	3211.9	4143.88	9.2686	9
barcode34	field	no	7360	TRUE	Ethiopia	Asela	HIRSCH	2024-11-27_ethiopia_batch2	FALSE	77769	75794	75251	307	236	1975	100	97.4604	96.7622	0.303463	0.394759	6299.23	4216.69	3519.43	7198.4	3748.33	0.280428	7248	6683.15	2016.52	4572.64	3.59252	9
barcode35	field	no	9480	TRUE	Ethiopia	Asela	HIRSCH	2024-11-27_ethiopia_batch2	FALSE	53018	51291	51022	106	163	1727	100	96.7426	96.2352	0.307443	0.199932	8394.68	2782.37	772.332	2564.88	0.888117	0.818257	1504.25	7130.93	2149.65	3118.04	10.8552	8
barcode36	field	no	2720	TRUE	Ethiopia	Asela	HIRSCH	2024-11-27_ethiopia_batch2	FALSE	70076	66191	65306	646	239	3885	100	94.456	93.1931	0.341058	0.921856	4545	2827.55	1780.92	4134.77	2772.93	6681.69	4792.98	5897.76	1383.8	4051.54	4.25894	10
barcode37	field	no	2760	TRUE	Ethiopia	Asela	HIRSCH	2024-11-27_ethiopia_batch2	FALSE	49607	47693	47496	42	155	1914	100	96.1417	95.7446	0.312456	0.0846655	4761.38	3557.59	1448.28	4160.75	0	0.796875	4877.69	6674.55	1072.16	3040.33	6.21955	8
barcode38	field	no	560	TRUE	Ethiopia	Asela	HIRSCH	2024-11-27_ethiopia_batch2	FALSE	26685	22254	22115	94	45	4431	100	83.3952	82.8743	0.168634	0.352258	1234.36	1550.75	166.308	614.266	2029.58	0.402138	671.086	1914.28	866.517	1269.43	21.7966	9
barcode39	field	no	1680	TRUE	Ethiopia	Asela	HIRSCH	2024-11-27_ethiopia_batch2	FALSE	65630	64208	63795	252	161	1422	100	97.8333	97.204	0.245315	0.383971	7291.04	3746.86	1091.4	2597.32	4004.63	1.15707	3986.14	7834.02	1779.83	3902.11	7.17141	9
barcode40	field	no	6640	TRUE	Ethiopia	Asela	HIRSCH	2024-11-27_ethiopia_batch2	FALSE	93425	90787	90194	242	351	2638	100	97.1763	96.5416	0.375702	0.259031	6888.98	4500.36	3399.99	6521.28	5256.48	0.265625	9607.3	9142.86	2100.3	5569.86	4.57207	9
barcode41	field	no	8680	TRUE	Ethiopia	Asela	HIRSCH	2024-11-27_ethiopia_batch2	FALSE	76656	74034	73507	272	255	2622	100	96.5795	95.892	0.332655	0.354832	8321.98	3459.91	2189.92	4073.2	3942.38	0	5620.28	7155.05	2779.36	4555.07	3.7984	9
barcode42	field	no	4960	TRUE	Ethiopia	Asela	HIRSCH	2024-11-27_ethiopia_batch2	FALSE	47267	43835	43672	57	106	3432	100	92.7391	92.3943	0.224258	0.120592	7100.92	2712.76	542.084	1467.99	0.938272	1.13158	1863.18	4325.76	2577.99	2670.47	13.0752	8
barcode43	field	no	10680	TRUE	Ethiopia	Asela	HIRSCH	2024-11-27_ethiopia_batch2	FALSE	96492	94555	93699	468	388	1937	100	97.9926	97.1055	0.402106	0.485014	8220.02	4436.13	3705.7	7233.64	4654.54	0.390625	10516.5	8101.21	3032.24	5698.34	3.4671	9
barcode44	field	no	960	TRUE	Ethiopia	Asela	HIRSCH	2024-11-27_ethiopia_batch2	FALSE	53341	46085	45453	518	114	7256	100	86.397	85.2121	0.213719	0.97111	3691.48	1950.94	285.625	355.536	3628.4	5771.51	633.837	1987.13	2601.23	2606.08	17.9854	10
barcode45	field	no	840	TRUE	Ethiopia	Asela	HIRSCH	2024-11-27_ethiopia_batch2	FALSE	30131	25472	25317	106	49	4659	100	84.5375	84.0231	0.162623	0.351797	4019.1	525.702	120.148	397.747	2683.49	1.98602	289.904	2841.31	1232.89	1403.8	33.1751	9
barcode46	field	no	4040	TRUE	Ethiopia	Asela	HIRSCH	2024-11-27_ethiopia_batch2	FALSE	44496	42758	42479	159	120	1738	100	96.094	95.467	0.269687	0.357335	6344.58	2171.43	391.38	1886.71	3345.25	1.56826	1952.91	4034.12	1674.96	2598.27	16.1695	9
barcode47	field	no	36960	TRUE	Ethiopia	Asela	HIRSCH	2024-11-27_ethiopia_batch2	FALSE	90190	88327	87600	306	421	1863	100	97.9344	97.1283	0.466792	0.339284	5520.86	4439.06	5405.22	8910.68	4563.1	1.3273	11334.2	5459.87	1955.08	5205.17	5.79432	9
barcode48	field	no	7680	TRUE	Ethiopia	Asela	HIRSCH	2024-11-27_ethiopia_batch2	FALSE	103463	100901	99119	1203	579	2562	100	97.5238	95.8014	0.55962	1.16273	6365.6	3883.73	4625.14	7927.55	2740.51	7788.25	10608.8	6673.39	2837.27	5948.07	3.73778	10
barcode49	field	no	9080	TRUE	Ethiopia	Asela	HIRSCH	2024-11-27_ethiopia_batch2	FALSE	65324	63118	62659	195	264	2206	100	96.623	95.9203	0.404139	0.298512	5302.45	3381.74	3705.4	5869.6	24.4282	78.759	7639.84	5026.15	1855.08	3753.12	4.11613	9
barcode50	field	no	5960	TRUE	Ethiopia	Asela	HIRSCH	2024-11-27_ethiopia_batch2	FALSE	94780	92511	90989	1061	461	2269	100	97.606	96.0002	0.48639	1.11943	5870.28	3672.1	3810.44	6038.7	2828.91	7990.35	9001.25	6005.36	2552.51	5365.51	3.52505	10
barcode51	field	no	1080	TRUE	Ethiopia	Asela	HIRSCH	2024-11-27_ethiopia_batch2	FALSE	49879	47485	47084	309	92	2394	100	95.2004	94.3964	0.184446	0.619499	7832.51	1971.3	305.315	793.079	2897.58	2.08799	505.422	4744.7	2650.5	2796.97	25.5701	9
barcode52	field	no	4760	TRUE	Ethiopia	Asela	HIRSCH	2024-11-27_ethiopia_batch2	FALSE	75583	73062	72799	66	197	2521	100	96.6646	96.3166	0.260641	0.0873212	10876.8	4263.25	1723.72	4154.91	0.503086	0	3545.33	8972.85	2904.51	4566.38	6.30644	8
barcode33	field	no	129463	TRUE	Mali	Bamako	MRTC	2024-10-25_mali-field-run1	FALSE	95254	87814	85192	2038	584	7440	100	92.1893	89.4367	0.613098	2.13954	6177.19	4851.53	4855.22	3402.74	1948.16	6394.15	10004.5	4065.89	2159.1	4719.29	4.63153	10
barcode34	field	no	46396.5	TRUE	Mali	Bamako	MRTC	2024-10-25_mali-field-run1	FALSE	93939	83417	80860	2044	513	10522	100	88.7991	86.0771	0.546099	2.17588	5795.21	4587.12	4254.24	2465.04	2657.6	6685.82	7999.79	4368.77	2210.23	4478.11	3.6178	10
barcode35	field	no	151539	TRUE	Mali	Bamako	MRTC	2024-10-25_mali-field-run1	FALSE	85062	76986	74619	1761	606	8076	100	90.5057	87.7231	0.712422	2.07025	4864.32	4464.15	4399.23	2808.75	2061.21	5308.06	8111.52	3164.1	2006.05	4010.48	4.0415	10
barcode36	field	no	59289.2	TRUE	Mali	Bamako	MRTC	2024-10-25_mali-field-run1	FALSE	86123	74853	73161	1206	486	11270	100	86.9141	84.9494	0.564309	1.40032	4363.37	3961.86	4156.91	2580.06	1744.33	5942.7	9070.27	3729.59	1993.03	4055.76	4.54871	10
barcode37	field	no	86514.7	TRUE	Mali	Bamako	MRTC	2024-10-25_mali-field-run1	FALSE	71015	63800	61857	1487	456	7215	100	89.8402	87.1041	0.642118	2.09392	3758.18	4190.42	3537.37	2533.24	1711.87	5606.84	8177.53	3076.98	1268.15	3572.25	6.44332	10
barcode38	field	no	5425.11	TRUE	Mali	Bamako	MRTC	2024-10-25_mali-field-run1	FALSE	77051	61858	60285	1307	266	15193	100	80.2819	78.2404	0.345226	1.69628	6044.98	3477.84	1485.6	575.442	1774.09	5523.07	3568.67	4032.57	2139.08	3237.99	10.4867	10
barcode39	field	no	17085.4	TRUE	Mali	Bamako	MRTC	2024-10-25_mali-field-run1	FALSE	91539	79883	77683	1778	422	11656	100	87.2666	84.8633	0.461006	1.94234	7082.88	3891.99	2986.1	1543.65	2731.79	6092.76	6871.01	4120.52	2227.47	4174.7	4.58544	10
barcode40	field	no	11540.8	TRUE	Mali	Bamako	MRTC	2024-10-25_mali-field-run1	FALSE	102028	83952	81576	1975	401	18076	100	82.2833	79.9545	0.393029	1.93574	7601.54	3323.03	3053.48	1375.44	1998.8	7992.4	6432.75	4668.87	2798.09	4403.1	5.5226	10
barcode41	field	no	68963.8	TRUE	Mali	Bamako	MRTC	2024-10-25_mali-field-run1	FALSE	106354	95371	92487	2303	581	10983	100	89.6732	86.9615	0.546289	2.16541	6829	8205.81	4993.07	2901.95	2619.76	6609.61	7407.33	4088.59	2412.01	4994.73	3.40066	10
barcode42	field	no	7128.54	TRUE	Mali	Bamako	MRTC	2024-10-25_mali-field-run1	FALSE	98688	87206	85017	1756	433	11482	100	88.3654	86.1473	0.438756	1.77935	11440.3	2970.36	2319.5	809.595	2721.44	6808.58	4556.85	6312.25	3076.81	4664.43	14.1134	10
barcode43	field	no	40.6903	TRUE	Mali	Bamako	MRTC	2024-10-25_mali-field-run1	FALSE	59557	29730	29181	472	77	29827	100	49.9186	48.9968	0.129288	0.792518	4043.72	535.346	73.3623	18.8154	586.071	4524.44	251.274	1849.75	883.25	1630.15	204.07	9
barcode44	field	no	502.681	TRUE	Mali	Bamako	MRTC	2024-10-25_mali-field-run1	FALSE	105979	83996	81657	2049	290	21983	100	79.2572	77.0502	0.273639	1.9334	13393.7	1982.02	828.124	266.657	2623.05	6982.36	2252.68	6266.31	3593.85	4514.32	50.0404	10
barcode45	field	no	20.0447	TRUE	Mali	Bamako	MRTC	2024-10-25_mali-field-run1	FALSE	71153	36645	36131	429	85	34508	100	51.5017	50.7793	0.119461	0.602926	3524.96	286.228	34.7096	11.9751	1792.21	2659.7	388.274	4618.82	2113.73	1985.06	355.975	8
barcode46	field	no	783.1	TRUE	Mali	Bamako	MRTC	2024-10-25_mali-field-run1	FALSE	69403	48522	47250	1107	165	20881	100	69.9134	68.0806	0.237742	1.59503	6892.34	1032.39	323.206	112.998	2089.68	5130.88	968.354	3621.15	1769.17	2620.39	60.4599	10
barcode47	field	no	1890.89	TRUE	Mali	Bamako	MRTC	2024-10-25_mali-field-run1	FALSE	71892	57755	55588	1906	261	14137	100	80.3358	77.3215	0.363045	2.6512	8141.53	1459.78	783.02	209.934	1975.67	4867.29	1392.76	4717.54	2266.59	2986.2	38.5976	10
barcode48	field	no	7914.23	TRUE	Mali	Bamako	MRTC	2024-10-25_mali-field-run1	FALSE	88721	78936	77058	1509	369	9785	100	88.971	86.8543	0.415911	1.70084	8656.82	2961.19	2201.87	888.485	2233.48	6289.52	4436.75	6813.36	3530.31	4304.31	9.7324	10
barcode49	field	no	210735	TRUE	Mali	Bamako	MRTC	2024-10-25_mali-field-run1	FALSE	95274	84355	82099	1745	511	10919	100	88.5394	86.1715	0.536348	1.83156	4231.99	10164.4	4103.62	2418.71	2089.31	5133.99	6755.16	2892.32	1737.21	4229.36	5.84763	10
barcode50	field	no	50641.7	TRUE	Mali	Bamako	MRTC	2024-10-25_mali-field-run1	FALSE	108388	97734	94032	2936	766	10654	100	90.1705	86.755	0.70672	2.70879	5937.27	4831.5	4752.34	2809.6	3440.11	7805.18	9228.76	3934.88	2526.47	4949.91	3.65138	10
barcode51	field	no	481103	TRUE	Mali	Bamako	MRTC	2024-10-25_mali-field-run1	FALSE	101978	90265	87121	2382	762	11713	100	88.5142	85.4312	0.74722	2.3358	4223.71	5508.89	5239.09	3393.92	2517.52	7021.63	8498.21	3136.22	1837.55	4472.66	4.62224	10
barcode52	field	no	40686.6	TRUE	Mali	Bamako	MRTC	2024-10-25_mali-field-run1	FALSE	95785	88312	86004	1827	481	7473	100	92.1982	89.7886	0.502166	1.9074	6193.06	4308.76	4208.21	2361.76	2339.21	7930.48	9480.31	4754.32	2387.71	4815.7	4.01238	10
barcode53	field	no	306685	TRUE	Mali	Bamako	MRTC	2024-10-25_mali-field-run1	FALSE	101340	87340	84468	2272	600	14000	100	86.1851	83.3511	0.592066	2.24196	5743.34	4862.27	4864.77	3150.22	2505.69	6697.07	8894.21	3531.43	2338.6	4556.43	3.80159	10
barcode54	field	no	1654.32	TRUE	Mali	Bamako	MRTC	2024-10-25_mali-field-run1	FALSE	56307	42550	41465	907	178	13757	100	75.5679	73.6409	0.316124	1.61081	4977.77	1607.87	885.896	292.411	1319.37	3817.78	2022.95	3157.65	1561.88	2317.61	16.9652	10
barcode55	field	no	808.208	TRUE	Mali	Bamako	MRTC	2024-10-25_mali-field-run1	FALSE	123634	88955	86765	2016	174	34679	100	71.9503	70.1789	0.140738	1.63062	9149.87	2625.48	341.263	202.335	2963.53	11737.3	3123.56	6378.03	2858.43	4666.37	44.9989	10
barcode56	field	no	7644.82	TRUE	Mali	Bamako	MRTC	2024-10-25_mali-field-run1	FALSE	98580	83981	81529	2082	370	14599	100	85.1907	82.7034	0.37533	2.11199	9609.76	3166.79	2041.39	904.344	2524.56	6580.51	5284.21	5333.2	2902.77	4314.26	10.6145	10
barcode57	field	no		FALSE	Mali	Bamako	MRTC	2024-10-25_mali-field-run1	FALSE	83360	74271	71716	2150	405	9089	100	89.0967	86.0317	0.485845	2.57917	5582.32	3294.79	3212.57	1654.11	2673.21	6226.35	6715.35	3877.33	2062.66	3865.27	4.05734	10
barcode65	field	no	16669.2	TRUE	Mali	Bamako	MRTC	2024-10-25_mali-field-run1	FALSE	49409	36419	35602	594	223	12990	100	73.7092	72.0557	0.451335	1.20221	3717.79	1394.96	1053.84	691.844	886.454	2402.96	3658.98	1798.57	1355.84	1866.46	5.36598	10
barcode66	field	no	3645.49	TRUE	Mali	Bamako	MRTC	2024-10-25_mali-field-run1	FALSE	61655	53423	51167	1618	638	8232	100	86.6483	82.9892	1.03479	2.62428	6377.3	1541.78	1231.21	686.562	2234.54	3806.75	3015.27	3864.96	2067.79	2780.47	9.27523	10
barcode67	field	no	1727.1	TRUE	Mali	Bamako	MRTC	2024-10-25_mali-field-run1	FALSE	62216	42919	41339	1141	439	19297	100	68.9839	66.4443	0.705606	1.83393	6544.95	914.629	459.053	248.147	2061.75	3107.88	1027.43	2720.11	1450.25	2135.17	26.2694	10
barcode68	field	no	5670.18	TRUE	Mali	Bamako	MRTC	2024-10-25_mali-field-run1	FALSE	93097	77215	74568	1758	889	15882	100	82.9404	80.0971	0.954918	1.88835	8006.63	3941.57	2213.35	1008.13	2455.76	6046.69	3607.53	4448.62	2659.86	3793.5	7.93421	10
barcode69	field	no	11037.7	TRUE	Mali	Bamako	MRTC	2024-10-25_mali-field-run1	FALSE	94523	78081	75160	2119	802	16442	100	82.6053	79.515	0.848471	2.24178	9006.62	4046.33	2271.08	1197.84	3120.41	4153.33	5034	4642.84	3027.5	4032.97	7.51279	10
barcode70	field	no	5352.55	TRUE	Mali	Bamako	MRTC	2024-10-25_mali-field-run1	FALSE	64799	45865	44158	985	722	18934	100	70.7804	68.1461	1.11421	1.52009	5566.95	1135.9	801.205	316.642	1620.76	3177.93	2130.12	3277.79	1925.77	2327.19	17.5258	10
barcode71	field	no	262297	TRUE	Mali	Bamako	MRTC	2024-10-25_mali-field-run1	FALSE	103587	93272	89841	2164	1267	10315	100	90.0422	86.73	1.22313	2.08907	6235.42	4310.08	5961.52	3827.24	1993.14	6943.97	8735.81	3898.84	2423.61	4773.69	3.60297	10
barcode72	field	no	76040.1	TRUE	Mali	Bamako	MRTC	2024-10-25_mali-field-run1	FALSE	90995	81289	78558	1726	1005	9706	100	89.3335	86.3322	1.10446	1.89681	6786.95	3156.45	4463.36	2961.07	2351.16	4113.28	7163.45	3813.9	2611.73	4081.87	2.74175	10
barcode77	field	no	16669.2	TRUE	Mali	Bamako	MRTC	2024-10-25_mali-field-run1	FALSE	90420	77848	75465	1980	403	12572	100	86.096	83.4605	0.445698	2.18978	5271.38	4899.73	3928.88	1736.4	2924.42	7033.21	7261.84	4316.34	1336.92	4206.57	5.42772	10
barcode41	field	no	129463	TRUE	Mali	Bamako	MRTC	2024-12-03_mali-field-run2	FALSE	52611	51016	49458	1248	310	1595	100	96.9683	94.007	0.58923	2.37213	2949.2	2659.26	3490.95	4118.83	1103.5	3326.63	4604.48	2294.58	1029.6	2722.3	4.46775	10
barcode42	field	no	46396.5	TRUE	Mali	Bamako	MRTC	2024-12-03_mali-field-run2	FALSE	42346	40115	38994	928	193	2231	100	94.7315	92.0843	0.455769	2.19147	2509.59	2149.09	2291.38	2841.24	1151.75	2796.35	3225.81	1724.69	697.927	2070.07	4.61538	10
barcode43	field	no	151539	TRUE	Mali	Bamako	MRTC	2024-12-03_mali-field-run2	FALSE	46938	45585	44270	1019	296	1353	100	97.1175	94.3159	0.630619	2.17095	2301.89	2540.34	2870.21	3456.75	1112.06	3128.69	4402.81	1860.8	849.356	2433.13	5.1776	10
barcode44	field	no	59289.2	TRUE	Mali	Bamako	MRTC	2024-12-03_mali-field-run2	FALSE	63501	61700	60332	1069	299	1801	100	97.1638	95.0095	0.470859	1.68344	3033.93	2887.13	3595.88	4606.9	1268.95	4681.44	6217.5	2806.67	1248.37	3267.58	4.97649	10
barcode45	field	no	86514.7	TRUE	Mali	Bamako	MRTC	2024-12-03_mali-field-run2	FALSE	55202	53077	51651	1113	313	2125	100	96.1505	93.5673	0.567008	2.01623	3090.89	2827.34	3410.95	4132.02	1084.73	3711.33	5066.32	2407.88	1046.79	2838.93	4.83523	10
barcode46	field	no	5425.11	TRUE	Mali	Bamako	MRTC	2024-12-03_mali-field-run2	FALSE	38952	36169	35408	633	128	2783	100	92.8553	90.9016	0.32861	1.62508	3212.98	2195.19	957.764	1601.45	1005.29	2987.51	1593.78	2379.56	996.151	1933.15	3.35117	10
barcode47	field	no	17085.4	TRUE	Mali	Bamako	MRTC	2024-12-03_mali-field-run2	FALSE	42865	41194	40293	724	177	1671	100	96.1017	93.9998	0.412924	1.68902	3226.41	2177.05	1702.02	2598.06	1160.14	2833.87	2751.14	2192.58	926.51	2219.91	3.47857	10
barcode48	field	no	11540.8	TRUE	Mali	Bamako	MRTC	2024-12-03_mali-field-run2	FALSE	47678	45284	44174	934	176	2394	100	94.9788	92.6507	0.369143	1.95897	4035.48	1683.91	1626.22	2668.66	991.027	4059.76	2570.47	2860.33	1186.04	2458.71	3.39963	10
barcode49	field	no	68963.8	TRUE	Mali	Bamako	MRTC	2024-12-03_mali-field-run2	FALSE	41083	38938	37763	968	207	2145	100	94.7789	91.9188	0.503858	2.35621	1944.38	3243.97	2016.22	2437.55	851.296	2615.38	3016.69	1584.04	660.111	2019.69	4.90684	10
barcode50	field	no	7128.54	TRUE	Mali	Bamako	MRTC	2024-12-03_mali-field-run2	FALSE	49700	46750	45582	984	184	2950	100	94.0644	91.7143	0.370221	1.97988	4662.83	1950.72	1029.38	1766.98	1477.47	3969.37	1769.08	3292.96	1220.35	2466.22	4.52535	10
barcode51	field	no	40.6903	TRUE	Mali	Bamako	MRTC	2024-12-03_mali-field-run2	FALSE	20488	7507	7251	244	12	12981	100	36.641	35.3914	0.0585709	1.19094	520.256	461.597	46.4448	65.009	553.211	826.692	31.6252	301.8	136.844	374.663	24.6176	8
barcode52	field	no	502.681	TRUE	Mali	Bamako	MRTC	2024-12-03_mali-field-run2	FALSE	31309	27172	26285	800	87	4137	100	86.7865	83.9535	0.277875	2.55518	3053.83	1063.68	305.719	683.295	1266.45	3198.35	587.297	1888.84	700.826	1469.01	9.95646	10
barcode53	field	no	20.0447	TRUE	Mali	Bamako	MRTC	2024-12-03_mali-field-run2	FALSE	16360	7186	7036	142	8	9174	100	43.9242	43.0073	0.0488998	0.867971	72.224	105.717	48.1957	32.2494	1.19522	939.501	112.565	770.938	166.829	339.897	34.5737	7
barcode54	field	no	783.1	TRUE	Mali	Bamako	MRTC	2024-12-03_mali-field-run2	FALSE	16043	13023	12772	208	43	3020	100	81.1756	79.611	0.26803	1.29652	1762.36	451.046	75.3338	231.096	623.885	1391.81	198.002	939.212	398.02	724.101	23.0876	10
barcode55	field	no	1890.89	TRUE	Mali	Bamako	MRTC	2024-12-03_mali-field-run2	FALSE	54223	48625	47055	1464	106	5598	100	89.676	86.7805	0.195489	2.69996	6072.98	2170.7	366.68	877.542	1876.05	5758.66	1130.25	3878.33	1257.26	2649.5	16.517	10
barcode56	field	no	7914.23	TRUE	Mali	Bamako	MRTC	2024-12-03_mali-field-run2	FALSE	49824	48088	46691	1224	173	1736	100	96.5157	93.7119	0.347222	2.45665	3862.2	2464.4	1322.46	2420.32	1729.01	4239.68	2434.55	3476.99	977.374	2557.3	3.94757	10
barcode57	field	no	210735	TRUE	Mali	Bamako	MRTC	2024-12-03_mali-field-run2	FALSE	56097	54862	53479	1076	307	1235	100	97.7985	95.3331	0.547266	1.91811	2105.45	5583.33	3112.92	3713.84	1328.88	3666.6	5192.7	2311.42	675.116	2915.78	8.25795	10
barcode58	field	no	50641.7	TRUE	Mali	Bamako	MRTC	2024-12-03_mali-field-run2	FALSE	27292	26682	25805	707	170	610	100	97.7649	94.5515	0.622893	2.5905	1197.31	1319.5	1683.05	2382.14	785.255	1814.78	2295.17	1211.91	303.283	1395.97	7.82868	10
barcode59	field	no	481103	TRUE	Mali	Bamako	MRTC	2024-12-03_mali-field-run2	FALSE	50947	50011	48613	1066	332	936	100	98.1628	95.4188	0.651658	2.09237	1915.03	3109.91	3130.75	4228.7	1409.48	4013.95	5112.26	2199.26	713.733	2741.82	7.15268	10
barcode60	field	no	40686.6	TRUE	Mali	Bamako	MRTC	2024-12-03_mali-field-run2	FALSE	42946	41914	40753	933	228	1032	100	97.597	94.8936	0.530899	2.1725	2029.88	2231.21	2288.83	3024.89	1315.64	3437.06	3537.36	2027.85	668.906	2197.05	5.28038	10
barcode61	field	no	306685	TRUE	Mali	Bamako	MRTC	2024-12-03_mali-field-run2	FALSE	42243	39756	38563	954	239	2487	100	94.1126	91.2885	0.565774	2.25836	2154	2177.67	2599.01	3104.44	1029.08	2819.13	3469.56	1689.69	837.692	2099.99	4.13687	10
barcode62	field	no	1654.32	TRUE	Mali	Bamako	MRTC	2024-12-03_mali-field-run2	FALSE	10243	8769	8546	193	30	1474	100	85.6097	83.4326	0.292883	1.88421	1022.71	389.435	165.215	258.784	275.982	742.47	297.082	532.395	248.187	455.788	6.15296	10
barcode63	field	no	808.208	TRUE	Mali	Bamako	MRTC	2024-12-03_mali-field-run2	FALSE	34344	27213	26362	770	81	7131	100	79.2365	76.7587	0.235849	2.24202	2747.2	1152.9	229.453	237.511	1421	3319.69	381.931	1412.01	946.853	1392.64	11.9209	10
barcode64	field	no	7644.82	TRUE	Mali	Bamako	MRTC	2024-12-03_mali-field-run2	FALSE	31263	28612	27683	826	103	2651	100	91.5203	88.5488	0.329463	2.6421	2624.14	1214.71	756.606	1184.85	1088.89	2357.4	1343.6	1591.01	662.651	1434.63	3.9541	10
barcode65	field	no		FALSE	Mali	Bamako	MRTC	2024-12-03_mali-field-run2	FALSE	39770	38577	37525	851	201	1193	100	97.0003	94.355	0.505406	2.1398	2334.8	1867.86	1857.06	2612.94	1230.66	3181.96	2857.9	2158.63	750.861	2097.3	3.8011	10
barcode68	field	no	16669.2	TRUE	Mali	Bamako	MRTC	2024-12-03_mali-field-run2	FALSE	53364	49624	48437	944	243	3740	100	92.9915	90.7672	0.455363	1.76898	3157.51	2891.59	2335.97	3147.95	1402.9	3587.53	4151.32	2947.07	876.139	2675.84	4.73279	10
barcode68	field	no	16669.2	TRUE	Mali	Bamako	MRTC	2024-12-03_mali-field-run2	FALSE	53364	49624	48437	944	243	3740	100	92.9915	90.7672	0.455363	1.76898	3157.51	2891.59	2335.97	3147.95	1402.9	3587.53	4151.32	2947.07	876.139	2675.84	4.73279	10
barcode69	field	no	3645.49	TRUE	Mali	Bamako	MRTC	2024-12-03_mali-field-run2	FALSE	46014	43727	42284	1271	172	2287	100	95.0298	91.8938	0.373799	2.7622	3464.58	2226.68	1290.89	2414.21	1581.29	3851.88	1804.55	3578.51	836.144	2343.33	4.27467	10
barcode70	field	no	1727.1	TRUE	Mali	Bamako	MRTC	2024-12-03_mali-field-run2	FALSE	30234	26535	25745	704	86	3699	100	87.7654	85.1525	0.284448	2.3285	2644.59	1175.96	273.839	659.439	1132.18	3097.65	553.349	2056.48	434.96	1436.82	9.6223	10
barcode71	field	no	5670.18	TRUE	Mali	Bamako	MRTC	2024-12-03_mali-field-run2	FALSE	49370	47485	46331	984	170	1885	100	96.1819	93.8444	0.344339	1.99311	2426.38	5102.13	1285.4	2438.27	1476.58	4618.49	2216.99	3023.7	531.252	2537.48	9.58594	10
barcode72	field	no	11037.7	TRUE	Mali	Bamako	MRTC	2024-12-03_mali-field-run2	FALSE	48600	46373	45113	1092	168	2227	100	95.4177	92.8251	0.345679	2.24691	2894.15	3924.61	1692.37	2698.72	1679.03	2967.44	2524.47	3242.91	676.899	2477.95	5.78937	10
barcode73	field	no	5352.55	TRUE	Mali	Bamako	MRTC	2024-12-03_mali-field-run2	FALSE	35897	32183	31529	559	95	3714	100	89.6537	87.8319	0.264646	1.55723	3533.65	1255.81	454.29	889.486	988.791	2993.23	638.231	2758.74	1056.84	1741.39	7.76133	10
barcode74	field	no	262297	TRUE	Mali	Bamako	MRTC	2024-12-03_mali-field-run2	FALSE	42790	41563	40277	1018	268	1227	100	97.1325	94.1271	0.626315	2.37906	2354.94	2346.36	2498.8	3252.75	739.06	3330.44	3509.79	1430.53	733.171	2191.01	4.78062	10
barcode75	field	no	76040.1	TRUE	Mali	Bamako	MRTC	2024-12-03_mali-field-run2	FALSE	46661	44305	43138	912	255	2356	100	94.9508	92.4498	0.546495	1.95452	2567.52	2684.95	2778.64	3542.5	1360.08	2553.44	3724.02	1949.56	807.81	2381.21	4.60432	10
barcode49	field	no	17.129	TRUE	Mali	Torodo	MRTC	2025-03-19_torodo2022-DRdry-run1	FALSE	8705	3030	3006	14	10	5675	100	34.8076	34.5319	0.114877	0.160827	402.056	41.9458	8.87972	39.4559	84.4105	286.884	8.17418	475.612	205.939	181.665	51.8424	6
barcode50	field	no	37.153	TRUE	Mali	Torodo	MRTC	2025-03-19_torodo2022-DRdry-run1	FALSE	9670	1828	1792	25	11	7842	100	18.9038	18.5315	0.113754	0.258532	538.873	12.7172	0.871886	4.95931	201.275	0.332237	0	2.05348	61.1904	99.0565	538.873	4
barcode51	field	no	39.1348	TRUE	Mali	Torodo	MRTC	2025-03-19_torodo2022-DRdry-run1	FALSE	8897	2197	2163	29	5	6700	100	24.6937	24.3116	0.0561987	0.325953	260.822	0	15.711	44.1854	447.46	0.537007	0	208.964	80.4222	121.429	260.822	5
barcode52	field	no	40.6903	TRUE	Mali	Torodo	MRTC	2025-03-19_torodo2022-DRdry-run1	FALSE	18449	6026	5960	55	11	12423	100	32.663	32.3053	0.0596238	0.298119	1234.32	32.6009	21.837	51.0384	467.449	1155.77	73.577	258.101	192.823	348.752	1234.32	7
barcode53	field	no	112.187	TRUE	Mali	Torodo	MRTC	2025-03-19_torodo2022-DRdry-run1	FALSE	22415	13098	12962	100	36	9317	100	58.4341	57.8273	0.160607	0.44613	2115.29	206.849	34.5559	105.074	679.459	1674.33	144.028	1387.67	456.803	799.866	59.4921	9
barcode54	field	no	123.57	TRUE	Mali	Torodo	MRTC	2025-03-19_torodo2022-DRdry-run1	FALSE	7738	4845	4786	36	23	2893	100	62.6131	61.8506	0.297234	0.465236	748.309	74.9835	42.5765	19.0241	267.536	607.933	50.9331	122.755	310.291	291.267	37.3704	8
barcode55	field	no	252.491	TRUE	Mali	Torodo	MRTC	2025-03-19_torodo2022-DRdry-run1	FALSE	45929	37285	36826	358	101	8644	100	81.1796	80.1803	0.219905	0.779464	7029.08	594.281	189.804	296.523	2302.33	3935.09	477.169	4313.8	1019.04	2303.55	36.8393	10
barcode56	field	no	143.1	TRUE	Mali	Torodo	MRTC	2025-03-19_torodo2022-DRdry-run1	FALSE	14869	7652	7594	42	16	7217	100	51.4628	51.0727	0.107606	0.282467	1430.97	96.2239	0	7.51093	112.311	2016.9	74.6983	487.471	91.2964	431.825	1430.97	7
barcode57	field	no	143.998	TRUE	Mali	Torodo	MRTC	2025-03-19_torodo2022-DRdry-run1	FALSE	8769	7292	7216	61	15	1477	100	83.1566	82.2899	0.171057	0.695632	1122.23	134.016	19.3779	21.1711	450.84	816.193	21.8072	596.754	381.276	420.157	55.0709	7
barcode58	field	no	196.623	TRUE	Mali	Torodo	MRTC	2025-03-19_torodo2022-DRdry-run1	FALSE	10361	8523	8424	76	23	1838	100	82.2604	81.3049	0.221986	0.73352	1592.81	95.3079	40.6085	61.0957	278.722	1457.36	21.9495	313.664	313.368	506.353	69.405	8
barcode59	field	no	281.924	TRUE	Mali	Torodo	MRTC	2025-03-19_torodo2022-DRdry-run1	FALSE	27127	25730	25495	167	68	1397	100	94.8501	93.9839	0.250673	0.615623	6409.39	246.032	99.6954	111.369	1187.98	3255.71	83.3142	1748.97	601.373	1543.09	76.018	10
barcode60	field	no	344.878	TRUE	Mali	Torodo	MRTC	2025-03-19_torodo2022-DRdry-run1	FALSE	22276	19252	18850	332	70	3024	100	86.4249	84.6202	0.31424	1.49039	3703.86	199.808	85.9096	152.42	1258.9	2425.74	118.498	1100.31	620.578	1130.91	42.6173	10
barcode61	field	no	384.732	TRUE	Mali	Torodo	MRTC	2025-03-19_torodo2022-DRdry-run1	FALSE	16128	12303	12154	118	31	3825	100	76.2835	75.3596	0.192212	0.731647	2021.4	253.919	47.1032	104.578	684.371	1147.69	115.399	1184.39	659.661	734.27	42.0221	9
barcode62	field	no	426.187	TRUE	Mali	Torodo	MRTC	2025-03-19_torodo2022-DRdry-run1	FALSE	7592	6159	6103	45	11	1433	100	81.1249	80.3872	0.144889	0.592729	896.211	96.6379	27.163	53.6526	232.451	955.803	64.2675	554.704	213.904	355.33	31.8223	9
barcode63	field	no	21634.4	TRUE	Mali	Torodo	MRTC	2025-03-19_torodo2022-DRdry-run1	FALSE	41827	41556	40777	486	293	271	100	99.3521	97.4897	0.700504	1.16193	4994.66	1273.85	2122.56	2456.47	1210.41	3437.12	2863.6	3098.33	1073.77	2491.94	4.64718	10
barcode64	field	no	21906.6	TRUE	Mali	Torodo	MRTC	2025-03-19_torodo2022-DRdry-run1	FALSE	38113	37664	36984	452	228	449	100	98.8219	97.0378	0.598221	1.18595	5198.55	1055.09	1871.7	1926.16	1111.34	2640.62	2065.09	2766.98	1114.16	2206.1	4.92243	10
barcode65	field	no	23343.3	TRUE	Mali	Torodo	MRTC	2025-03-19_torodo2022-DRdry-run1	FALSE	35693	35243	34702	358	183	450	100	98.7392	97.2235	0.512706	1.003	3903.57	1130.4	2057.99	2281.82	1410.26	2549.8	2608.99	2451.43	868.732	2089.42	4.48825	10
barcode66	field	no	25454.1	TRUE	Mali	Torodo	MRTC	2025-03-19_torodo2022-DRdry-run1	FALSE	22243	22077	21728	231	118	166	100	99.2537	97.6847	0.530504	1.03853	2970.14	929.419	824.555	894.096	626.586	1797.65	1318.67	1839.99	651.831	1298.8	4.54963	10
barcode67	field	no	35679.4	TRUE	Mali	Torodo	MRTC	2025-03-19_torodo2022-DRdry-run1	FALSE	32409	32062	31451	395	216	347	100	98.9293	97.044	0.666482	1.2188	3277.75	2026.03	2015.51	2068.15	816.961	2006.78	2744.45	1794.71	645.257	1864.31	5.0719	10
barcode68	field	no	39124.7	TRUE	Mali	Torodo	MRTC	2025-03-19_torodo2022-DRdry-run1	FALSE	42184	41965	41127	611	227	219	100	99.4808	97.4943	0.538119	1.44842	4313.94	1294.8	2529.18	2711.03	1522.61	3686.01	2837.36	2803.62	934.993	2438.91	4.60894	10
barcode69	field	no	41668	TRUE	Mali	Torodo	MRTC	2025-03-19_torodo2022-DRdry-run1	FALSE	36449	36122	35507	404	211	327	100	99.1029	97.4156	0.578891	1.1084	3689.19	1137.65	2491.88	2692.56	975.806	2436.09	3046.44	2387.67	814.834	2127.52	4.52198	10
barcode73	field	no	372.835	TRUE	Mali	Torodo	MRTC	2025-03-19_torodo2022-DRdry-run1	FALSE	32076	25171	24816	251	104	6905	100	78.473	77.3663	0.32423	0.782517	5218.99	248.22	167.29	207.479	859.323	2712.94	200.226	1909.31	1168.38	1514.88	31.012	10
barcode74	field	no	464.984	TRUE	Mali	Torodo	MRTC	2025-03-19_torodo2022-DRdry-run1	FALSE	25057	19795	19617	120	58	5262	100	78.9999	78.2895	0.231472	0.478908	5202.23	199.552	128.969	163.87	746.56	1658.13	152.981	1309.63	919.487	1215.87	40.0266	10
barcode75	field	no	474.134	TRUE	Mali	Torodo	MRTC	2025-03-19_torodo2022-DRdry-run1	FALSE	21946	17728	17396	255	77	4218	100	80.7801	79.2673	0.350861	1.16194	4103.98	259.466	82.7338	139.656	884.769	2030.78	195.561	1394.91	559.478	1066.5	49.0123	10
barcode76	field	no	713.899	TRUE	Mali	Torodo	MRTC	2025-03-19_torodo2022-DRdry-run1	FALSE	24181	22382	22151	126	105	1799	100	92.5603	91.605	0.434225	0.52107	4725.81	312.837	328.368	362.075	712.347	1783.18	339.362	2497.24	1217.46	1362.95	15.0582	10
barcode77	field	no	786.963	TRUE	Mali	Torodo	MRTC	2025-03-19_torodo2022-DRdry-run1	FALSE	29700	27008	26567	343	98	2692	100	90.936	89.4512	0.329966	1.15488	5925.27	514.888	248.366	482.239	1125.43	2514.97	501.4	2559.2	1089.37	1661.34	23.7614	10
barcode78	field	no	1047.34	TRUE	Mali	Torodo	MRTC	2025-03-19_torodo2022-DRdry-run1	FALSE	24770	23831	23508	211	112	939	100	96.2091	94.9051	0.45216	0.851837	4464.84	508.254	494.275	478.495	1015.53	1893.93	450.729	2626.47	984.04	1460.34	9.88389	10
barcode79	field	no	1162.05	TRUE	Mali	Torodo	MRTC	2025-03-19_torodo2022-DRdry-run1	FALSE	41232	37976	37391	413	172	3256	100	92.1032	90.6844	0.417152	1.00165	7128.68	597.499	481.007	808.726	1298.82	3797.43	532.928	4353.19	1323.92	2319.46	14.7896	10
barcode80	field	no	565.614	TRUE	Mali	Torodo	MRTC	2025-03-19_torodo2022-DRdry-run1	FALSE	16863	14761	14612	112	37	2102	100	87.5348	86.6512	0.219415	0.664176	2989.77	206.528	44.1153	86.4069	484.123	2135.59	115.215	805.613	483.977	897.809	66.2696	9
barcode81	field	no	596.05	TRUE	Mali	Torodo	MRTC	2025-03-19_torodo2022-DRdry-run1	FALSE	22892	20832	20534	232	66	2060	100	91.0012	89.6995	0.28831	1.01345	3643.94	220.553	63.2633	225.672	946.035	3382.38	228.156	1508.45	773.147	1245.93	56.7033	10
barcode82	field	no	631.343	TRUE	Mali	Torodo	MRTC	2025-03-19_torodo2022-DRdry-run1	FALSE	25447	23185	22946	151	88	2262	100	91.1109	90.1717	0.345817	0.59339	5234.61	320.774	186.568	182.603	833.383	1873.9	254.155	2606.26	1067.07	1444.8	28.5105	10
barcode83	field	no	687.702	TRUE	Mali	Torodo	MRTC	2025-03-19_torodo2022-DRdry-run1	FALSE	26402	22184	21757	328	99	4218	100	84.0239	82.4066	0.374972	1.24233	5883.21	232.019	174.246	295.811	934.003	2132.6	132.496	1360.47	591.245	1335.41	44.0703	10
barcode84	field	no	702.904	TRUE	Mali	Torodo	MRTC	2025-03-19_torodo2022-DRdry-run1	FALSE	15592	13536	13333	153	50	2056	100	86.8138	85.5118	0.320677	0.981272	2953.24	158.218	37.9865	142.917	473.941	2211.93	91.7667	686.932	567.344	813.923	75.7504	9
barcode85	field	no	944.782	TRUE	Mali	Torodo	MRTC	2025-03-19_torodo2022-DRdry-run1	FALSE	25237	22690	22506	122	62	2547	100	89.9077	89.1786	0.245671	0.483417	3834.04	232.624	66.874	130.354	469.461	3572.79	181.535	1924.33	1125.88	1345.65	56.4875	10
barcode86	field	no	1282.21	TRUE	Mali	Torodo	MRTC	2025-03-19_torodo2022-DRdry-run1	FALSE	23410	22077	21727	242	108	1333	100	94.3059	92.8108	0.461341	1.03375	4157.66	350.397	299.949	272.133	879.396	2315.72	260.32	2029.47	971.694	1347.53	15.9102	10
barcode87	field	no	45250.4	TRUE	Mali	Torodo	MRTC	2025-03-19_torodo2022-DRdry-run1	FALSE	50107	49865	48941	645	279	242	100	99.517	97.673	0.556808	1.28725	4701.65	1821.61	3235.27	3447.87	1586.73	3302.19	5060.65	3248.12	1105.2	2930.53	4.57481	10
barcode88	field	no	48776.8	TRUE	Mali	Torodo	MRTC	2025-03-19_torodo2022-DRdry-run1	FALSE	56217	55925	54938	652	335	292	100	99.4806	97.7249	0.595905	1.15979	5342.9	2325.5	3671.96	4111.91	1370.02	3892.59	5085.08	3676.06	1381.77	3305.4	3.86392	10
barcode89	field	no	50641.7	TRUE	Mali	Torodo	MRTC	2025-03-19_torodo2022-DRdry-run1	FALSE	47017	46687	45778	603	306	330	100	99.2981	97.3648	0.650828	1.28251	3980.85	1661.18	3137.14	3312.53	1256.44	3284.55	4366.16	2477.55	1100.11	2665.71	3.96523	10
barcode90	field	no	52272.3	TRUE	Mali	Torodo	MRTC	2025-03-19_torodo2022-DRdry-run1	FALSE	44117	43434	42781	403	250	683	100	98.4518	96.9717	0.566675	0.91348	4795.11	1209.86	2791.1	2972.17	1150.88	3179.78	3383.77	3203.3	1275.03	2597.41	3.96007	10
barcode91	field	no	52934.9	TRUE	Mali	Torodo	MRTC	2025-03-19_torodo2022-DRdry-run1	FALSE	39526	39029	38359	417	253	497	100	98.7426	97.0475	0.640085	1.055	3683.77	1402.45	2733.08	2812.37	939.181	3065.7	3279.2	2271.09	889.884	2256.02	4.13496	10
barcode92	field	no	53909.8	TRUE	Mali	Torodo	MRTC	2025-03-19_torodo2022-DRdry-run1	FALSE	47281	46535	45722	496	317	746	100	98.4222	96.7027	0.67046	1.04905	4394.91	1542.57	3032.1	3438.97	1292.86	3693.7	4176.05	3211.59	992.359	2804.44	4.42429	10
barcode93	field	no	58547.1	TRUE	Mali	Torodo	MRTC	2025-03-19_torodo2022-DRdry-run1	FALSE	41250	40778	40013	499	266	472	100	98.8558	97.0012	0.644848	1.2097	3504	1457.22	2756.27	2873.22	1126.18	3177.84	3468.29	2672.36	1036.72	2380.07	3.37663	10
barcode01	positive_control	no	10000	TRUE	Mock	Berlin	MPIIB	2024_10_30_val_clonal	FALSE	48286	45955	45181	535	239	2331	100	95.1725	93.5696	0.494967	1.10798	2554.23	1838.97	1984.05	1022.19	1965.82	3740.66	5474.51	2612.56	1027.58	2564.16	5.35043	10
barcode02	positive_control	no	10000	TRUE	Mock	Berlin	MPIIB	2024_10_30_val_clonal	FALSE	42917	40880	40135	584	161	2037	100	95.2536	93.5177	0.375143	1.36077	2552.43	1791.33	1701.35	800.096	0	4604.39	6096.96	2563.08	800.553	2360.77	7.61076	9
barcode03	positive_control	no	10000	TRUE	Mock	Berlin	MPIIB	2024_10_30_val_clonal	FALSE	43819	41219	40601	443	175	2600	100	94.0665	92.6562	0.39937	1.01098	2702.86	2118.65	2141.47	1100.86	2320.61	0	5914.36	2778.78	934.099	2304.7	6.32484	9
barcode04	positive_control	no	10000	TRUE	Mock	Berlin	MPIIB	2024_10_30_val_clonal	FALSE	32751	31406	30530	446	430	1345	100	95.8933	93.2185	1.31294	1.36179	1607.3	892.398	1126.93	639.997	1048.46	3537.97	4501.64	1795.09	523.353	1765.31	8.58514	10
barcode05	positive_control	no	10000	TRUE	Mock	Berlin	MPIIB	2024_10_30_val_clonal	FALSE	32909	31435	30028	878	529	1474	100	95.521	91.2456	1.60746	2.66796	1429.66	1258.16	1484.05	979.833	1020.52	3139.71	4184.98	1499.49	479.495	1716.65	8.70972	10
barcode06	positive_control	no	10000	TRUE	Mock	Berlin	MPIIB	2024_10_30_val_clonal	FALSE	32680	31108	30382	576	150	1572	100	95.1897	92.9682	0.458996	1.76255	1598.68	1312.94	1333.9	662.576	1305.39	2574.96	4259.05	1685.63	600.359	1733.36	7.08236	10
barcode07	positive_control	no	10000	TRUE	Mock	Berlin	MPIIB	2024_10_30_val_clonal	FALSE	41093	38602	36797	1288	517	2491	100	93.9381	89.5457	1.25812	3.13435	1859.95	1409.29	1451.88	668.857	1217.46	3980.89	4742.74	2150.25	609.167	2099.56	7.77286	10
barcode09	positive_control	no	10000	TRUE	Mock	Berlin	MPIIB	2024_10_30_val_clonal	FALSE	38439	35901	35201	499	201	2538	100	93.3973	91.5763	0.522906	1.29816	2518.83	1432.69	1403.14	492.458	1677.77	3374.33	2931.48	2205.49	923.19	1965.36	5.94068	10
barcode10	positive_control	no	10000	TRUE	Mock	Berlin	MPIIB	2024_10_30_val_clonal	FALSE	26171	24782	24228	437	117	1389	100	94.6926	92.5758	0.44706	1.66979	1636.2	845.901	979.906	362.181	0	2860.54	2250.67	1729.69	859.568	1341.79	6.19711	9
barcode11	positive_control	no	10000	TRUE	Mock	Berlin	MPIIB	2024_10_30_val_clonal	FALSE	35113	33033	32412	459	162	2080	100	94.0763	92.3077	0.461368	1.30721	2006.43	2090.87	1434.76	548.562	2509.8	0	4071.74	2238.84	676.863	1808.99	7.40906	9
barcode33	positive_control	no	10000	TRUE	Mock	Berlin	MPIIB	2024_10_31_val_clonal_replicate	FALSE	22567	21526	21236	212	78	1041	100	95.3871	94.102	0.345637	0.939425	1390.65	1054.09	1157.15	635.92	956.576	2003.42	2954.28	1295.53	307.425	1283.53	9.57859	10
barcode34	positive_control	no	10000	TRUE	Mock	Berlin	MPIIB	2024_10_31_val_clonal_replicate	FALSE	25537	24068	23778	191	99	1469	100	94.2476	93.112	0.387673	0.747934	1654.02	954.384	1250.66	556.063	0	2622.55	3420.16	1842.7	536.669	1417.79	6.36108	9
barcode35	positive_control	no	10000	TRUE	Mock	Berlin	MPIIB	2024_10_31_val_clonal_replicate	FALSE	21033	19988	19729	183	76	1045	100	95.0316	93.8002	0.361337	0.870061	1321.54	1082.14	1320.63	593.211	1189.11	0	3108	1490.54	293.644	1158.1	10.5483	9
barcode36	positive_control	no	10000	TRUE	Mock	Berlin	MPIIB	2024_10_31_val_clonal_replicate	FALSE	20374	19067	18682	174	211	1307	100	93.585	91.6953	1.03563	0.85403	1156.42	550.87	996.875	416.607	613.507	1881.1	2520.27	1293.21	438.184	1094.71	6.03502	10
barcode37	positive_control	no	10000	TRUE	Mock	Berlin	MPIIB	2024_10_31_val_clonal_replicate	FALSE	19516	18425	17691	477	257	1091	100	94.4097	90.6487	1.31687	2.44415	725.695	925.528	1036.2	644.094	646.499	1934.67	2821.37	951.551	227.694	1063.1	12.3369	10
barcode38	positive_control	no	10000	TRUE	Mock	Berlin	MPIIB	2024_10_31_val_clonal_replicate	FALSE	23932	22397	21944	332	121	1535	100	93.586	91.6931	0.505599	1.38726	1355.93	924.533	1198.26	532.075	849.061	1722.08	3081.2	1400.65	485.177	1275.37	6.33761	10
barcode39	positive_control	no	10000	TRUE	Mock	Berlin	MPIIB	2024_10_31_val_clonal_replicate	FALSE	27495	25949	24989	688	272	1546	100	94.3772	90.8856	0.989271	2.50227	1718.28	907.255	1101.9	582.404	809.363	2407.03	3028.47	1591.63	612.861	1425.06	5.19104	10
barcode41	positive_control	no	10000	TRUE	Mock	Berlin	MPIIB	2024_10_31_val_clonal_replicate	FALSE	25206	24037	23670	242	125	1169	100	95.3622	93.9062	0.495914	0.960089	1832.95	1022.57	1218.01	424.465	1210.07	2353.84	2184.72	1825.41	504.303	1409.97	5.1349	10
barcode42	positive_control	no	10000	TRUE	Mock	Berlin	MPIIB	2024_10_31_val_clonal_replicate	FALSE	23730	22664	22276	304	84	1066	100	95.5078	93.8727	0.353982	1.28108	1823.4	1006.75	1226.85	445.729	0	2642.99	2471.59	1658.73	612.366	1306.23	5.53263	9
barcode43	positive_control	no	10000	TRUE	Mock	Berlin	MPIIB	2024_10_31_val_clonal_replicate	FALSE	26333	25087	24762	240	85	1246	100	95.2683	94.0341	0.322789	0.911404	2143.46	1443.82	1436.58	534.615	1696.85	0	2921.85	2058.76	635.371	1453.47	5.45512	9
barcode49	positive_control	no	1	TRUE	Mock	Berlin	MPIIB	2024_11_21_assay_performance	FALSE	9636	520	514	6	0	9116	100	5.39643	5.33416	0	0.0622665	93.9118	0	0	0	0	0	0.385692	0.277005	44.8543	23.3102	93.9118	2
barcode50	positive_control	no	10	TRUE	Mock	Berlin	MPIIB	2024_11_21_assay_performance	FALSE	30063	20175	19661	456	58	9888	100	67.1091	65.3993	0.192928	1.51681	457.314	145.584	59.7217	59.0384	429.01	4180.23	795.205	1855.15	51.2848	1077.61	52.4731	10
barcode51	positive_control	no	100	TRUE	Mock	Berlin	MPIIB	2024_11_21_assay_performance	FALSE	20431	11698	11485	184	29	8733	100	57.2561	56.2136	0.141941	0.900592	728.806	453.3	50.4107	194.386	378.18	2195.03	359.372	709.754	271.758	644.185	21.413	10
barcode52	positive_control	no	1000	TRUE	Mock	Berlin	MPIIB	2024_11_21_assay_performance	FALSE	32577	29248	28767	357	124	3329	100	89.7811	88.3046	0.380637	1.09587	3143.92	741.401	396.43	863.463	1430.13	3770.52	971.051	2122.99	1054.23	1670.05	7.91064	10
barcode53	positive_control	no	10000	TRUE	Mock	Berlin	MPIIB	2024_11_21_assay_performance	FALSE	36081	33927	33297	440	190	2154	100	94.0301	92.284	0.526593	1.21948	2537.83	1048.28	1176.13	1711.59	1520.07	3162.28	2725.81	1873.59	1061.66	1893.63	2.59779	10
barcode54	positive_control	no	1	TRUE	Mock	Berlin	MPIIB	2024_11_21_assay_performance	FALSE	9194	325	325	0	0	8869	100	3.53491	3.53491	0	0	31.8006	0.507463	0	0	0	0	0.783826	71.9786	48.7732	15.3844	71.9786	1
barcode55	positive_control	no	10	TRUE	Mock	Berlin	MPIIB	2024_11_21_assay_performance	FALSE	15903	1089	1068	10	11	14814	100	6.84776	6.71571	0.0691693	0.0628812	209.303	49.1618	0.148754	93.85	0	0	0	0.481283	0.221854	49.9118	209.303	3
barcode56	positive_control	no	100	TRUE	Mock	Berlin	MPIIB	2024_11_21_assay_performance	FALSE	29521	17939	17612	299	28	11582	100	60.7669	59.6592	0.0948477	1.01284	1543.86	456.353	102.515	266.857	0	3175.4	557.508	1639.02	429.185	1017.68	19.3794	9
barcode57	positive_control	no	1000	TRUE	Mock	Berlin	MPIIB	2024_11_21_assay_performance	FALSE	23853	21012	20704	256	52	2841	100	88.0895	86.7983	0.218002	1.07324	2282.73	534.61	284.824	524.081	0.603395	2779.09	594.559	1944.56	970.644	1207.27	7.98647	9
barcode58	positive_control	no	10000	TRUE	Mock	Berlin	MPIIB	2024_11_21_assay_performance	FALSE	16428	15506	15287	171	48	922	100	94.3876	93.0545	0.292184	1.04091	1312.36	435.238	589.673	875.517	2.37346	1431.87	1082.92	1011.66	601.318	846.965	3.00835	9
barcode59	positive_control	no	1	TRUE	Mock	Berlin	MPIIB	2024_11_21_assay_performance	FALSE	17327	88	80	8	0	17239	100	0.507878	0.461707	0	0.0461707	0	0	23.3708	0	0.395833	0.667763	0.842924	0	0	2.63016	23.3708	0
barcode60	positive_control	no	10	TRUE	Mock	Berlin	MPIIB	2024_11_21_assay_performance	FALSE	8532	881	689	143	49	7651	100	10.3258	8.07548	0.574308	1.67604	0	0	0	94.7988	135.398	0.615954	3.77527	0	0	23.4588	94.7988	2
barcode61	positive_control	no	100	TRUE	Mock	Berlin	MPIIB	2024_11_21_assay_performance	FALSE	14522	6604	6476	112	16	7918	100	45.4758	44.5944	0.110178	0.771244	506.025	292.795	48.8107	123.753	612.796	1.40132	120.537	403.265	359.475	346.823	20.0635	8
barcode62	positive_control	no	1000	TRUE	Mock	Berlin	MPIIB	2024_11_21_assay_performance	FALSE	12648	10749	10507	145	97	1899	100	84.9858	83.0724	0.76692	1.14643	1265.88	362.201	177.451	407.786	666.906	20.9885	469.959	940.739	372.336	591.863	7.09371	9
barcode63	positive_control	no	10000	TRUE	Mock	Berlin	MPIIB	2024_11_21_assay_performance	FALSE	34146	32671	32088	430	153	1475	100	95.6803	93.9729	0.448076	1.2593	2805.58	780.087	1139.67	1770.51	2078.08	0.448191	2767.47	2115.75	823.74	1788.14	4.60901	9
barcode64	positive_control	no	10000	TRUE	Mock	Berlin	MPIIB	2024_11_21_assay_performance	FALSE	36214	33438	32469	482	487	2776	100	92.3345	89.6587	1.34478	1.33098	1707.24	664.426	1416.13	1838.6	1097.84	3183.43	3097.36	1914.08	705.276	1771.94	4.65471	10
barcode65	positive_control	no	10000	TRUE	Mock	Berlin	MPIIB	2024_11_21_assay_performance	FALSE	46810	43867	41976	1189	702	2943	100	93.7129	89.6731	1.49968	2.54006	2207.51	1315.41	1966.23	2594.47	1247	4164.07	4467.46	2106.9	1049.96	2348.39	4.25085	10
barcode66	positive_control	no	10000	TRUE	Mock	Berlin	MPIIB	2024_11_21_assay_performance	FALSE	32750	30976	30280	532	164	1774	100	94.5832	92.458	0.500763	1.62443	1877.37	976.56	1315.24	1782.65	1127.31	2414.55	3242.51	1731.25	861.301	1709.27	3.7603	10
barcode67	positive_control	no	10000	TRUE	Mock	Berlin	MPIIB	2024_11_21_assay_performance	FALSE	39990	37588	35936	1208	444	2402	100	93.9935	89.8625	1.11028	3.02076	1866.44	1098	1431.63	2074.52	1157.95	3449.34	3533.41	2221.8	852.407	2002.66	4.14035	10
barcode49	positive_control	no	10000	TRUE	Mock	Berlin	MPIIB	2024_11_26_validation_mixed_pool1_II	FALSE	29748	27694	27205	345	144	2054	100	93.0953	91.4515	0.484066	1.15974	2432.75	768.506	545.319	1252.02	1132.28	2244.29	1836.23	1819.74	1020.4	1496.36	4.45298	10
barcode50	positive_control	no	10000	TRUE	Mock	Berlin	MPIIB	2024_11_26_validation_mixed_pool1_II	FALSE	43379	41164	40635	347	182	2215	100	94.8938	93.6744	0.419558	0.799926	3782.45	980.724	554.619	1918.68	3.27083	3913.84	2199.82	3619.68	2019.96	2270.58	6.80764	9
barcode51	positive_control	no	10000	TRUE	Mock	Berlin	MPIIB	2024_11_26_validation_mixed_pool1_II	FALSE	38302	35611	35243	262	106	2691	100	92.9743	92.0135	0.276748	0.684037	3234.21	1238.7	734.217	2003.02	1706.55	0.84375	2367.29	3126.42	1598.14	1909.24	4.39898	9
barcode52	positive_control	no	10000	TRUE	Mock	Berlin	MPIIB	2024_11_26_validation_mixed_pool1_II	FALSE	39088	37547	37052	341	154	1541	100	96.0576	94.7912	0.393983	0.872391	3828.48	1320.94	520.172	1625.53	1206.28	3261.43	1895.22	2855.43	1504.55	2123.02	7.3459	10
barcode53	positive_control	no	10000	TRUE	Mock	Berlin	MPIIB	2024_11_26_validation_mixed_pool1_II	FALSE	41866	39414	38726	445	243	2452	100	94.1432	92.4999	0.580423	1.06292	3617.94	1311.98	894.433	1812.56	1392.88	3209.88	2467.97	2637.88	1563.47	2194.28	4.04044	10
barcode54	positive_control	no	10000	TRUE	Mock	Berlin	MPIIB	2024_11_26_validation_mixed_pool1_II	FALSE	29455	27693	27323	204	166	1762	100	94.018	92.7618	0.563572	0.692582	2251.76	941.203	662.938	1485.88	1047.87	2327.01	2089.35	1980.82	898.947	1568.48	3.39153	10
barcode55	positive_control	no	10000	TRUE	Mock	Berlin	MPIIB	2024_11_26_validation_mixed_pool1_II	FALSE	66713	64257	63313	625	319	2456	100	96.3186	94.9035	0.478168	0.936849	5667.78	1812.77	1421.67	3377.02	2323.06	5216.71	4635.09	5042.81	2276.13	3660.8	3.98389	10
barcode56	positive_control	no	1000	TRUE	Mock	Berlin	MPIIB	2024_11_26_validation_mixed_pool1_II	FALSE	42752	38440	37788	489	163	4312	100	89.9139	88.3888	0.381269	1.14381	4689.52	892.844	170.785	793.693	1694.72	3509.29	802.774	3114.62	1629.22	2129.89	27.2988	10
barcode57	positive_control	no	1000	TRUE	Mock	Berlin	MPIIB	2024_11_26_validation_mixed_pool1_II	FALSE	26258	24064	23716	243	105	2194	100	91.6445	90.3191	0.399878	0.925432	2597.26	534.114	72.5566	532.074	1189.63	2797.47	617.477	2215.13	705.71	1369.98	35.3097	10
barcode58	positive_control	no	1000	TRUE	Mock	Berlin	MPIIB	2024_11_26_validation_mixed_pool1_II	FALSE	17648	15652	15412	187	53	1996	100	88.6899	87.33	0.300317	1.05961	1767.67	380.889	75.5708	381.445	702.898	1669.37	392.549	1262.61	522.013	855.555	23.0854	10
barcode59	positive_control	no	1000	TRUE	Mock	Berlin	MPIIB	2024_11_26_validation_mixed_pool1_II	FALSE	33856	31050	30646	287	117	2806	100	91.712	90.5187	0.345581	0.847708	3966.03	666.217	140.32	822.054	1423.7	3091.26	755.478	2646.76	1410.94	1782.72	28.0643	10
barcode60	positive_control	no	100	TRUE	Mock	Berlin	MPIIB	2024_11_26_validation_mixed_pool1_II	FALSE	18014	12178	11915	226	37	5836	100	67.603	66.143	0.205396	1.25458	895.402	389.093	36.8975	180.668	626.559	2219.61	254.316	819.642	407.53	651.867	23.6269	9
barcode61	positive_control	no	100	TRUE	Mock	Berlin	MPIIB	2024_11_26_validation_mixed_pool1_II	FALSE	18687	11545	11379	135	31	7142	100	61.7809	60.8926	0.165891	0.722427	752.951	231.951	16.5886	219.809	851.464	1776.91	225.953	634.406	360.07	622.147	65.4609	9
barcode62	positive_control	no	100	TRUE	Mock	Berlin	MPIIB	2024_11_26_validation_mixed_pool1_II	FALSE	9566	6559	6431	104	24	3007	100	68.5658	67.2277	0.250889	1.08718	542.038	108.997	6.05552	53.587	594.833	1106.07	89.1159	216.523	127.886	351.434	94.8532	9
barcode63	positive_control	no	100	TRUE	Mock	Berlin	MPIIB	2024_11_26_validation_mixed_pool1_II	FALSE	27345	18786	18435	298	53	8559	100	68.6999	67.4163	0.19382	1.08978	1241.05	344.554	87.5772	195.918	1530.63	3911.33	331.285	429.264	487.697	1020.94	18.629	10
barcode64	positive_control	no	10000	TRUE	Mock	Berlin	MPIIB	2024_11_26_validation_mixed_pool1_II	FALSE	38345	35893	35230	502	161	2452	100	93.6054	91.8764	0.419872	1.30917	2596.38	1748.52	828.761	1935.98	1368.33	2572.05	2555.79	2412.71	921.142	1965.73	3.27524	10
barcode65	positive_control	no	10000	TRUE	Mock	Berlin	MPIIB	2024_11_26_validation_mixed_pool1_II	FALSE	36183	34614	34063	391	160	1569	100	95.6637	94.1409	0.442197	1.08062	3198.91	1233.83	582.456	1692.57	1375.07	2996.72	1818.88	2842.21	1124.55	1954.31	5.4827	10
barcode66	positive_control	no	10000	TRUE	Mock	Berlin	MPIIB	2024_11_26_validation_mixed_pool1_II	FALSE	26965	25876	25543	198	135	1089	100	95.9614	94.7265	0.500649	0.734285	2491.22	865.976	483.2	1287.24	1015.74	2173.59	1556.51	1985.01	1016.1	1471.68	5.14503	10
barcode67	positive_control	no	10000	TRUE	Mock	Berlin	MPIIB	2024_11_26_validation_mixed_pool1_II	FALSE	33784	31604	31093	347	164	2180	100	93.5472	92.0347	0.485437	1.02711	2588.12	1099.28	701.522	1683.87	1387.26	2878.91	1731.96	2260.89	999.869	1745.05	3.68404	10
barcode68	positive_control	no	1000	TRUE	Mock	Berlin	MPIIB	2024_11_26_validation_mixed_pool1_II	FALSE	32987	29747	29296	321	130	3240	100	90.1779	88.8107	0.394095	0.973111	3191.78	1041.39	115.777	693.472	1487.84	3160.89	633.558	2517.79	850.27	1642.45	27.3322	10
barcode69	positive_control	no	1000	TRUE	Mock	Berlin	MPIIB	2024_11_26_validation_mixed_pool1_II	FALSE	37959	34411	33937	341	133	3548	100	90.6531	89.4044	0.350378	0.898338	3481.02	937.449	138.19	1036.46	1614.04	3606.05	748.964	3193.96	983.455	1927.07	25.3692	10
barcode70	positive_control	no	1000	TRUE	Mock	Berlin	MPIIB	2024_11_26_validation_mixed_pool1_II	FALSE	27185	24595	24261	230	104	2590	100	90.4727	89.2441	0.382564	0.846055	2198.1	743.728	100.25	696.855	1368.09	2971.29	554.868	2329.91	536.05	1390.39	23.7504	10
barcode71	positive_control	no	1000	TRUE	Mock	Berlin	MPIIB	2024_11_26_validation_mixed_pool1_II	FALSE	36672	33026	32491	401	134	3646	100	90.0578	88.5989	0.365401	1.09348	2373.93	1108.21	255.078	1146.79	1729.57	3605.62	1658.63	2855.15	720.575	1846.96	11.7779	10
barcode72	positive_control	no	100	TRUE	Mock	Berlin	MPIIB	2024_11_26_validation_mixed_pool2_II	FALSE	56492	43651	42683	845	123	12841	100	77.2693	75.5558	0.21773	1.49579	1954	1168.69	58.7153	580.076	3984.81	8875.36	369.698	2477.66	763.243	2361.13	56.5859	10
barcode73	positive_control	no	1000	TRUE	Mock	Berlin	MPIIB	2024_11_26_validation_mixed_pool2_II	FALSE	69081	63152	62114	718	320	5929	100	91.4173	89.9147	0.463224	1.03936	7820.55	1767.47	262.999	1249.3	3298.37	7214.27	1218.08	5445.49	2107.88	3607.61	29.6235	10
barcode74	positive_control	no	100	TRUE	Mock	Berlin	MPIIB	2024_11_26_validation_mixed_pool2_II	FALSE	10869	7076	6838	111	127	3793	100	65.1026	62.9129	1.16846	1.02125	759.793	200.541	6.99858	66.9028	368.805	122.567	27.8173	284.043	323.849	282.803	94.9911	8
barcode75	positive_control	no	1000	TRUE	Mock	Berlin	MPIIB	2024_11_26_validation_mixed_pool2_II	FALSE	48804	43001	42257	614	130	5803	100	88.1096	86.5851	0.266372	1.25809	5172.03	1213.62	251.888	1010.71	2.88657	7017.11	1042.04	4231.77	1458.9	2501.97	20.4519	9
barcode76	positive_control	no	100	TRUE	Mock	Berlin	MPIIB	2024_11_26_validation_mixed_pool2_II	FALSE	25569	17984	17648	297	39	7585	100	70.3352	69.0211	0.152528	1.16156	1544.39	278.257	22.7544	291.369	0.357253	3208.91	152.191	1631.93	769.724	987.32	83.0716	8
barcode77	positive_control	no	1000	TRUE	Mock	Berlin	MPIIB	2024_11_26_validation_mixed_pool2_II	FALSE	64547	58456	57642	598	216	6091	100	90.5635	89.3024	0.33464	0.926457	8868.16	1763.55	324.196	2082.49	4050.28	2.0551	1861.43	5775.68	2445.48	3317.26	27.2702	9
barcode78	positive_control	no	100	TRUE	Mock	Berlin	MPIIB	2024_11_26_validation_mixed_pool2_II	FALSE	16372	11165	11061	89	15	5207	100	68.1957	67.5605	0.0916198	0.543611	654.561	245.608	19.3865	151.353	996.431	0.834704	134.814	1222.55	647.374	583.578	86.4727	8
barcode79	positive_control	no	100	TRUE	Mock	Berlin	MPIIB	2024_11_26_validation_mixed_pool2_II	FALSE	57037	41641	41007	524	110	15396	100	73.007	71.8954	0.192857	0.918702	2585.13	670.962	104.14	465.824	3935.05	6896.82	525.873	2242.08	942.495	2358.73	49.6377	10
barcode80	positive_control	no	100	TRUE	Mock	Berlin	MPIIB	2024_11_26_validation_mixed_pool2_II	FALSE	33726	24593	24195	334	64	9133	100	72.92	71.7399	0.189765	0.990334	1790	593.996	26.3801	194.973	1419.99	5628.87	205.767	1807.84	681.482	1405.04	66.0276	9
barcode81	positive_control	no	100	TRUE	Mock	Berlin	MPIIB	2024_11_26_validation_mixed_pool2_II	FALSE	45164	37463	36890	455	118	7701	100	82.9488	81.6801	0.26127	1.00744	2701.85	927.097	35.447	619.804	4126.74	6002.1	250.785	2546.45	518.412	2153.79	104.515	9
barcode82	positive_control	no	10000	TRUE	Mock	Berlin	MPIIB	2024_11_26_validation_mixed_pool2_II	FALSE	78014	74742	72422	1938	382	3272	100	95.8059	92.8321	0.489656	2.48417	4556.35	3382.88	1571.52	4824.57	3966.28	4413.41	4572.62	6468.19	1600.65	4091.36	4.11326	10
barcode83	positive_control	no	10000	TRUE	Mock	Berlin	MPIIB	2024_11_26_validation_mixed_pool2_II	FALSE	89524	86109	83112	2584	413	3415	100	96.1854	92.8377	0.461329	2.88638	5844.17	3742.38	1603.82	5889.64	5716.83	4737.46	5293.71	7055.77	1673.78	4686.76	4.3966	10
barcode84	positive_control	no	10000	TRUE	Mock	Berlin	MPIIB	2024_11_26_validation_mixed_pool2_II	FALSE	66447	63105	61451	1368	286	3342	100	94.9704	92.4812	0.430418	2.05878	5306.56	2746.18	1321.31	3922.49	4057.47	2112.25	3760.93	4832.87	1844.06	3392.4	4.01309	10
barcode85	positive_control	no	10000	TRUE	Mock	Berlin	MPIIB	2024_11_26_validation_mixed_pool2_II	FALSE	73902	69951	68533	1137	281	3951	100	94.6537	92.735	0.380233	1.53852	5601.99	2938.84	1408.4	4264.47	4385.15	1578.93	5086.8	5488.77	2286.74	3933.13	4.4637	10
barcode86	positive_control	no	1000	TRUE	Mock	Berlin	MPIIB	2024_11_26_validation_mixed_pool2_II	FALSE	49613	44164	42942	1066	156	5449	100	89.017	86.5539	0.314434	2.14863	4607.41	1633.31	216.7	1312.81	2705.38	2336.37	1411.91	3662.94	1547.59	2405.2	21.2106	10
barcode87	positive_control	no	1000	TRUE	Mock	Berlin	MPIIB	2024_11_26_validation_mixed_pool2_II	FALSE	102817	93089	90769	2008	312	9728	100	90.5385	88.2821	0.303452	1.95298	10719.2	2681.91	495.377	2889.5	5338	3621.98	2638.52	8900.58	3484.96	5149.25	21.6016	10
barcode88	positive_control	no	1000	TRUE	Mock	Berlin	MPIIB	2024_11_26_validation_mixed_pool2_II	FALSE	96547	89167	87680	1207	280	7380	100	92.3561	90.8159	0.290014	1.25017	11112.7	2704.08	442.302	3280.51	6102.38	1100.34	2734.08	9020.66	3085.61	5118.8	26.1792	10
barcode89	positive_control	no	1000	TRUE	Mock	Berlin	MPIIB	2024_11_26_validation_mixed_pool2_II	FALSE	53549	47542	46825	571	146	6007	100	88.7822	87.4433	0.272647	1.06631	7056.68	1407.47	230.972	1343.43	2672.36	255.902	1152.33	4375.64	2552.24	2614.74	30.4204	10
barcode90	positive_control	no	100	TRUE	Mock	Berlin	MPIIB	2024_11_26_validation_mixed_pool2_II	FALSE	47038	33462	32864	493	105	13576	100	71.1382	69.8669	0.223224	1.04809	4817.65	981.17	73.116	396.258	2570.81	1701.66	559.628	2190.71	1430.36	1891.25	65.0014	10
barcode91	positive_control	no	100	TRUE	Mock	Berlin	MPIIB	2024_11_26_validation_mixed_pool2_II	FALSE	32429	20578	20262	264	52	11851	100	63.4555	62.4811	0.16035	0.814086	2336.78	613.306	63.8292	223.099	2420.04	0.503289	345.599	1866.7	990.495	1138.78	38.9859	9
barcode92	positive_control	no	100	TRUE	Mock	Berlin	MPIIB	2024_11_26_validation_mixed_pool2_II	FALSE	55316	37260	36754	429	77	18056	100	67.3584	66.4437	0.1392	0.775544	4900.18	661.862	84.0911	83.263	3771.32	0.578947	246.928	2945.97	2871.33	2071.53	61.1155	9
barcode93	positive_control	no	100	TRUE	Mock	Berlin	MPIIB	2024_11_26_validation_mixed_pool2_II	FALSE	46066	33385	32913	388	84	12681	100	72.4721	71.4475	0.182347	0.84227	4792.94	1009.54	73.6199	479.189	3403.79	0	384.687	2679.84	1498.03	1867.54	64.2313	9
barcode01	positive_control	no	10000	TRUE	Mock	Berlin	MPIIB	2025_05_12_validation_mixed_repeat_timing	FALSE	108488	105623	103536	1606	481	2865	100	97.3592	95.4354	0.443367	1.48035	15166.6	2626.89	3451.55	5013.44	4842.16	9332.47	3072.62	8096.91	2727.11	5858.84	5.77139	10
barcode02	positive_control	no	10000	TRUE	Mock	Berlin	MPIIB	2025_05_12_validation_mixed_repeat_timing	FALSE	78611	76717	75392	1083	242	1894	100	97.5907	95.9052	0.307845	1.37767	11528.9	2016.97	2476.21	3838.86	0	8624.44	3000.01	7618.61	1800.8	4444.63	6.39852	9
barcode03	positive_control	no	10000	TRUE	Mock	Berlin	MPIIB	2025_05_12_validation_mixed_repeat_timing	FALSE	92058	89917	88697	932	288	2141	100	97.6743	96.349	0.312846	1.01241	16057.4	2459.1	2868.57	5559.9	5513.57	1.18092	3111.56	9525.57	2242.28	5113.77	7.15799	9
barcode04	positive_control	no	10000	TRUE	Mock	Berlin	MPIIB	2025_05_12_validation_mixed_repeat_timing	FALSE	107242	105317	103379	1457	481	1925	100	98.205	96.3979	0.448518	1.35861	14776.3	3410.95	2375.64	4532.01	5134.4	11752.4	3080.11	9564.19	1774.9	6221.9	8.32045	10
barcode05	positive_control	no	10000	TRUE	Mock	Berlin	MPIIB	2025_05_12_validation_mixed_repeat_timing	FALSE	103369	101689	99750	1486	453	1680	100	98.3748	96.499	0.438236	1.43757	15350.7	3200.87	3690.11	6190.44	4724.25	9367.69	3577.43	8043.98	1682.51	5972.76	9.11822	10
barcode06	positive_control	no	10000	TRUE	Mock	Berlin	MPIIB	2025_05_12_validation_mixed_repeat_timing	FALSE	109537	106802	104633	1583	586	2735	100	97.5031	95.523	0.534979	1.44517	15547.1	3107.03	4204.25	6933.26	4308.77	8325.71	4399.27	8770.81	2100.09	6217	7.39955	10
barcode07	positive_control	no	10000	TRUE	Mock	Berlin	MPIIB	2025_05_12_validation_mixed_repeat_timing	FALSE	111792	108664	106562	1525	577	3128	100	97.2019	95.3217	0.516137	1.36414	13941.7	3599.69	4038.31	6312.76	5551.6	9882.18	5328.99	8973.67	1640.4	6372.51	8.49382	10
barcode08	positive_control	no	1000	TRUE	Mock	Berlin	MPIIB	2025_05_12_validation_mixed_repeat_timing	FALSE	47649	44925	44299	450	176	2724	100	94.2832	92.9694	0.369368	0.944406	10838.4	711.091	267.939	449.451	1684.92	4239.76	497.883	4426.18	1094.35	2649.41	40.3008	10
barcode09	positive_control	no	1000	TRUE	Mock	Berlin	MPIIB	2025_05_12_validation_mixed_repeat_timing	FALSE	93000	87529	86044	1196	289	5471	100	94.1172	92.5204	0.310753	1.28602	19307.4	1459.46	674.125	1205.38	4242.39	8960.34	666.383	7044.19	2213.14	4989.38	28.93	10
barcode10	positive_control	no	1000	TRUE	Mock	Berlin	MPIIB	2025_05_12_validation_mixed_repeat_timing	FALSE	63644	59787	58737	822	228	3857	100	93.9397	92.2899	0.358243	1.29156	12321.7	861.531	741.759	965.521	2779.73	5686.04	634.748	4762.25	1579.39	3335.23	19.3814	10
barcode11	positive_control	no	1000	TRUE	Mock	Berlin	MPIIB	2025_05_12_validation_mixed_repeat_timing	FALSE	107519	100688	98515	1738	435	6831	100	93.6467	91.6257	0.40458	1.61646	16912	2113.77	785.37	1326.98	7327.25	14092.8	1112.26	6788.15	1654.34	5669.3	21.5064	10
barcode12	positive_control	no	100	TRUE	Mock	Berlin	MPIIB	2025_05_12_validation_mixed_repeat_timing	FALSE	27028	19717	19375	292	50	7311	100	72.9503	71.6849	0.184993	1.08036	2781.02	230.834	53.0562	156.538	1423.52	3270.88	33.7068	1282.45	286.094	1059.37	80.1289	9
barcode13	positive_control	no	100	TRUE	Mock	Berlin	MPIIB	2025_05_12_validation_mixed_repeat_timing	FALSE	64990	45789	45030	629	130	19201	100	70.4555	69.2876	0.200031	0.967841	7225.93	240.445	88.3281	146.516	3834.47	7453.33	124.736	1665.81	1022.27	2494.26	80.892	10
barcode14	positive_control	no	100	TRUE	Mock	Berlin	MPIIB	2025_05_12_validation_mixed_repeat_timing	FALSE	51564	38077	37183	755	139	13487	100	73.8442	72.1104	0.269568	1.4642	3975.45	318.055	94.6776	173.141	3506.73	7790.63	161.18	1395.77	475.692	1998.89	41.5504	10
barcode15	positive_control	no	100	TRUE	Mock	Berlin	MPIIB	2025_05_12_validation_mixed_repeat_timing	FALSE	43981	31914	31356	452	106	12067	100	72.5632	71.2944	0.241013	1.02772	6190.89	239.986	123.094	280.084	1940	5832.23	190.859	1023.55	490.257	1780.72	49.8887	10
barcode16	positive_control	no	10000	TRUE	Mock	Berlin	MPIIB	2025_05_12_validation_mixed_repeat_timing	FALSE	111025	109251	107344	1447	460	1774	100	98.4022	96.6845	0.414321	1.30331	17741.1	3327.5	3985.37	6638.71	4543.87	7484.28	4408.47	9054.58	1829.28	6495.02	9.69308	10
barcode17	positive_control	no	10000	TRUE	Mock	Berlin	MPIIB	2025_05_12_validation_mixed_repeat_timing	FALSE	76442	74936	73517	1062	357	1506	100	98.0299	96.1736	0.467021	1.38929	12058	2273.18	2235.48	3626.82	3678.27	6652.5	2128.62	5780.88	1456.51	4392.97	8.27297	10
barcode18	positive_control	no	10000	TRUE	Mock	Berlin	MPIIB	2025_05_12_validation_mixed_repeat_timing	FALSE	81510	80177	78526	1268	383	1333	100	98.3646	96.3391	0.469881	1.55564	14047.6	1275.48	2512.66	4119.77	4058.4	7349.72	2505.42	6556.04	951.179	4673.34	14.7531	10
barcode19	positive_control	no	10000	TRUE	Mock	Berlin	MPIIB	2025_05_12_validation_mixed_repeat_timing	FALSE	113199	110868	108674	1673	521	2331	100	97.9408	96.0026	0.460251	1.47793	14703.5	3090.14	4195.42	6815.02	5981.18	11423.3	3889.56	8669	1674.74	6496.93	8.77434	10
barcode20	positive_control	no	1000	TRUE	Mock	Berlin	MPIIB	2025_05_12_validation_mixed_repeat_timing	FALSE	62954	59706	58727	773	206	3248	100	94.8407	93.2856	0.327223	1.22788	11660	1010.71	411.814	812.032	3766.41	6913.45	435.338	5240.18	930.164	3497.28	28.2452	10
barcode21	positive_control	no	1000	TRUE	Mock	Berlin	MPIIB	2025_05_12_validation_mixed_repeat_timing	FALSE	59160	54922	54008	673	241	4238	100	92.8364	91.2914	0.40737	1.13759	12309.8	878.561	379.204	846.977	3160.32	5706.17	657.492	4155.56	1153.23	3186.28	32.3767	10
barcode22	positive_control	no	1000	TRUE	Mock	Berlin	MPIIB	2025_05_12_validation_mixed_repeat_timing	FALSE	61876	57554	56768	556	230	4322	100	93.0151	91.7448	0.371711	0.898571	11779.6	958.919	583.184	1189.03	3465.24	6731.38	562.997	4642.02	1125.97	3381.89	20.8859	10
barcode23	positive_control	no	1000	TRUE	Mock	Berlin	MPIIB	2025_05_12_validation_mixed_repeat_timing	FALSE	80880	75562	74208	1007	347	5318	100	93.4248	91.7507	0.429031	1.24505	16391.3	1359.59	993.541	1984.67	4162.96	6872.51	1160.33	6343.81	1211.96	4417.58	16.4813	10
barcode24	positive_control	no	100	TRUE	Mock	Berlin	MPIIB	2025_05_12_validation_mixed_repeat_timing	FALSE	42408	27278	26760	417	101	15130	100	64.3228	63.1013	0.238163	0.983305	3387.08	236.578	81.2947	204.943	2530.63	5688.17	190.169	860.321	331.992	1490.71	41.1579	10
barcode25	positive_control	no	1000	TRUE	Mock	Berlin	MPIIB	2025_05_12_validation_mixed_repeat_timing	FALSE	81772	76487	75130	1063	294	5285	100	93.5369	91.8774	0.359536	1.29996	16368.1	1230.92	782.453	1413.13	4853.11	8688.62	939.455	5177.52	1550.29	4451.55	20.8923	10
barcode26	positive_control	no	100	TRUE	Mock	Berlin	MPIIB	2025_05_12_validation_mixed_repeat_timing	FALSE	56082	40556	39754	695	107	15526	100	72.3155	70.8855	0.190792	1.23926	4777.67	472.037	119.795	289.815	3775.14	7767.78	140.339	1368.79	762.79	2143.72	39.5519	10
barcode27	positive_control	no	1000	TRUE	Mock	Berlin	MPIIB	2025_05_12_validation_mixed_repeat_timing	FALSE	64748	60662	59850	666	146	4086	100	93.6894	92.4353	0.22549	1.0286	12102.8	947.954	658.404	1334.46	0	9181.62	810.998	6614.87	1498.68	3609.02	18.3542	9
barcode28	positive_control	no	100	TRUE	Mock	Berlin	MPIIB	2025_05_12_validation_mixed_repeat_timing	FALSE	80152	49310	47884	1364	62	30842	100	61.5206	59.7415	0.077353	1.70177	4200.82	465.098	225.251	237.431	2.56096	9540.03	439.81	5343.38	2222.75	2541.72	23.6171	9
barcode29	positive_control	no	1000	TRUE	Mock	Berlin	MPIIB	2025_05_12_validation_mixed_repeat_timing	FALSE	80379	74070	73009	866	195	6309	100	92.1509	90.8309	0.242601	1.0774	20340.8	1154.57	643.347	1207.34	5037.02	0.430921	657.779	7255.38	1723.7	4210.78	31.5681	9
barcode30	positive_control	no	100	TRUE	Mock	Berlin	MPIIB	2025_05_12_validation_mixed_repeat_timing	FALSE	60129	36882	35816	1001	65	23247	100	61.3381	59.5653	0.108101	1.66475	3892.51	359.823	112.272	243.234	5598.39	0.636513	207.656	3110.49	1797.19	1892.68	34.3643	9
barcode31	positive_control	no	100	TRUE	Mock	Berlin	MPIIB	2025_05_12_validation_mixed_repeat_timing	FALSE	65667	48918	47931	846	141	16749	100	74.494	72.991	0.21472	1.28832	5271.06	633.962	132.841	307.518	5223.58	9562.48	174.323	2026.87	835.28	2668.87	39.3829	10
barcode32	positive_control	no	100	TRUE	Mock	Berlin	MPIIB	2025_05_12_validation_mixed_repeat_timing	FALSE	36547	22952	22384	507	61	13595	100	62.8013	61.2472	0.166908	1.38725	838.019	485.617	90.469	241.225	1791.14	5214.05	239.067	1183.47	555.611	1181.42	12.9385	10
barcode33	positive_control	no	100	TRUE	Mock	Berlin	MPIIB	2025_05_12_validation_mixed_repeat_timing	FALSE	58110	47519	46729	668	122	10591	100	81.7742	80.4147	0.209947	1.14954	8106.87	589.382	192	355.31	2592.21	8135.07	365.87	2756.61	1123.98	2652.88	42.0045	10
barcode34	positive_control	no	10000	TRUE	Mock	Berlin	MPIIB	2025_05_12_validation_mixed_repeat_timing	FALSE	95040	93269	90238	2598	433	1771	100	98.1366	94.9474	0.455598	2.73359	12666.5	2830.37	3505.22	5735.66	4305.99	4132.41	3227.54	8741.5	2004.46	5218.26	6.31598	10
barcode35	positive_control	no	10000	TRUE	Mock	Berlin	MPIIB	2025_05_12_validation_mixed_repeat_timing	FALSE	89962	88267	85399	2417	451	1695	100	98.1159	94.9279	0.501323	2.68669	13979.7	2210.26	2757.73	5302.57	4948.68	2879.85	2447.8	8155.58	1930.98	4845.99	7.23597	10
barcode36	positive_control	no	10000	TRUE	Mock	Berlin	MPIIB	2025_05_12_validation_mixed_repeat_timing	FALSE	96082	93563	91298	1864	401	2519	100	97.3783	95.0209	0.417352	1.94001	13341.6	2696.91	3198.99	5649.37	5921.74	3044.88	2995.17	9438.99	2110.2	5337.3	6.31946	10
barcode37	positive_control	no	10000	TRUE	Mock	Berlin	MPIIB	2025_05_12_validation_mixed_repeat_timing	FALSE	88012	86133	83968	1787	378	1879	100	97.8651	95.4052	0.429487	2.0304	12163.2	2953.82	3246.41	5971.53	6171.78	1915.61	3468.85	8399.28	1535.02	4969.1	7.91868	10
barcode38	positive_control	no	1000	TRUE	Mock	Berlin	MPIIB	2025_05_12_validation_mixed_repeat_timing	FALSE	74794	69158	67330	1549	279	5636	100	92.4646	90.0206	0.373025	2.07102	13176.9	1405.7	703.231	1466.7	4298.47	3268.72	920.458	7072.14	1411.96	3861.9	18.7111	10
barcode39	positive_control	no	1000	TRUE	Mock	Berlin	MPIIB	2025_05_12_validation_mixed_repeat_timing	FALSE	87000	80821	78611	1873	337	6179	100	92.8977	90.3575	0.387356	2.15287	17655.9	1712.32	693.483	1647.63	5276.94	2677.22	925.677	7521.91	1703.72	4425.58	25.4231	10
barcode40	positive_control	no	1000	TRUE	Mock	Berlin	MPIIB	2025_05_12_validation_mixed_repeat_timing	FALSE	83252	77746	76049	1447	250	5506	100	93.3863	91.348	0.300293	1.7381	18033	1398.75	705.536	1805.18	5441.72	2002.98	982.253	7433.2	1602.38	4392.03	25.5231	10
barcode41	positive_control	no	1000	TRUE	Mock	Berlin	MPIIB	2025_05_12_validation_mixed_repeat_timing	FALSE	57760	53715	52876	654	185	4045	100	92.9969	91.5443	0.320291	1.13227	11560.3	1254.84	956.37	1761.49	3624.04	157.684	1567.86	5551.6	1360.94	3066.42	12.075	10
barcode42	positive_control	no	100	TRUE	Mock	Berlin	MPIIB	2025_05_12_validation_mixed_repeat_timing	FALSE	44208	30000	28915	984	101	14208	100	67.861	65.4067	0.228465	2.22584	5137.82	536.192	114.37	143.456	2966.76	1898.94	252.418	2095.34	828.493	1544.3	44.5334	10
barcode43	positive_control	no	100	TRUE	Mock	Berlin	MPIIB	2025_05_12_validation_mixed_repeat_timing	FALSE	61485	30473	29638	738	97	31012	100	49.5617	48.2036	0.157762	1.20029	4506.37	307.208	136.526	231.457	3805.25	2.75164	697.138	2393.8	1294.64	1557.11	32.7674	9
barcode44	positive_control	no	100	TRUE	Mock	Berlin	MPIIB	2025_05_12_validation_mixed_repeat_timing	FALSE	53070	31012	29940	976	96	22058	100	58.436	56.4161	0.180893	1.83908	4013.5	533.041	129.714	291.965	3064.61	1988.11	331.603	2155.54	1126.92	1574.63	30.7045	10
barcode45	positive_control	no	100	TRUE	Mock	Berlin	MPIIB	2025_05_12_validation_mixed_repeat_timing	FALSE	48410	34660	34119	447	94	13750	100	71.5968	70.4792	0.194175	0.923363	7353.03	379.745	253.345	523.788	3323.11	1.66036	278.868	3258.23	1153.07	1898.48	28.9096	9
barcode09	field	no		FALSE	Senegal	Diourbel	CIGASS	2025-03-07_SLDS001b	TRUE	18980	17951	17255	595	101	1029	100	94.5785	90.9115	0.532139	3.13488	1313.97	494.93	839.011	915.443	484.753	984.083	918.572	901.106	724.881	850.943	2.6495	10
barcode10	field	no		FALSE	Senegal	Diourbel	CIGASS	2025-03-07_SLDS001b	TRUE	22576	21809	21154	515	140	767	100	96.6026	93.7013	0.620128	2.28118	1878.06	498.855	990.64	1000.97	426.327	1114.51	1200.9	1323.66	1178.13	1065.86	3.75722	10
barcode11	field	no		FALSE	Senegal	Diourbel	CIGASS	2025-03-07_SLDS001b	TRUE	20952	20006	19329	505	172	946	100	95.4849	92.2537	0.820924	2.41027	1330.55	684.584	1031.12	1067.85	737.704	1548.17	568.277	1197.3	739.594	983.504	2.33727	10
barcode12	field	no		FALSE	Senegal	Diourbel	CIGASS	2025-03-07_SLDS001b	TRUE	12841	12392	12042	261	89	449	100	96.5034	93.7777	0.693092	2.03255	1108.36	286.67	459.128	621.561	285.215	743.772	506.358	944.966	774.632	638.005	3.85288	10
barcode13	field	no		FALSE	Senegal	Diourbel	CIGASS	2025-03-07_SLDS001b	TRUE	18665	17953	17329	467	157	712	100	96.1854	92.8422	0.841147	2.50201	1309.29	664.46	1061.88	1075.57	448.013	1371.05	617.329	1016.76	721.987	905.891	2.11746	10
barcode14	field	no		FALSE	Senegal	Diourbel	CIGASS	2025-03-07_SLDS001b	TRUE	15754	14719	14542	115	62	1035	100	93.4302	92.3067	0.393551	0.729973	1286.1	611.527	745.152	864.804	719.191	8.54194	557.368	920.933	830.242	732.457	2.30333	9
barcode15	field	no		FALSE	Senegal	Diourbel	CIGASS	2025-03-07_SLDS001b	TRUE	16462	15262	14833	357	72	1200	100	92.7105	90.1045	0.437371	2.16863	1306.72	393.206	623.132	689.833	351.037	840.16	589.828	977.168	854.871	751.437	3.3148	10
barcode16	field	no		FALSE	Senegal	Diourbel	CIGASS	2025-03-07_SLDS001b	TRUE	21366	20710	20325	284	101	656	100	96.9297	95.1278	0.472714	1.32921	1772.06	910.662	759.017	1082.85	848.867	13.4276	858.918	1305.38	1117.3	1049.31	2.40073	9
barcode17	field	no		FALSE	Senegal	Diourbel	CIGASS	2025-03-07_SLDS001b	TRUE	16805	16002	15775	161	66	803	100	95.2217	93.8709	0.39274	0.958048	1363.74	453.929	895.841	919.408	586.762	0	949.028	1050.31	824.591	808.987	2.99769	9
barcode18	field	no		FALSE	Senegal	Diourbel	CIGASS	2025-03-07_SLDS001b	TRUE	16195	15102	14530	486	86	1093	100	93.251	89.719	0.531028	3.00093	1609.57	343.038	420.721	533.521	333.863	967.675	462.762	1048.35	829.465	752.678	4.67844	10
barcode19	field	no		FALSE	Senegal	Diourbel	CIGASS	2025-03-07_SLDS001b	TRUE	23529	22124	21486	492	146	1405	100	94.0286	91.3171	0.620511	2.09104	1720.02	693.53	933.668	1077.11	544.211	1262.58	967.197	1527.67	1091.21	1104.58	2.47652	10
barcode20	field	no		FALSE	Senegal	Diourbel	CIGASS	2025-03-07_SLDS001b	TRUE	16698	15909	15763	79	67	789	100	95.2749	94.4005	0.401246	0.473111	1489.92	447.594	796.642	962.824	555.011	0	876.451	1247.55	935.449	826.93	3.32132	9
barcode21	field	no		FALSE	Senegal	Diourbel	CIGASS	2025-03-07_SLDS001b	TRUE	21138	20173	19928	137	108	965	100	95.4348	94.2757	0.510928	0.648122	2229.62	453.15	815.521	941.356	692.84	12.9926	735.567	1628.92	1333.5	1031.46	4.90943	9
barcode22	field	no		FALSE	Senegal	Diourbel	CIGASS	2025-03-07_SLDS001b	TRUE	11002	10119	9985	77	57	883	100	91.9742	90.7562	0.518088	0.699873	1094.06	300.456	462.772	578.344	430.456	46.2212	386.635	793.641	599.361	522.835	3.62924	9
barcode23	field	no		FALSE	Senegal	Diourbel	CIGASS	2025-03-07_SLDS001b	TRUE	13480	12189	12040	109	40	1291	100	90.4228	89.3175	0.296736	0.808605	1287.75	326.877	546.22	688.347	380.35	6.72615	509.77	875.985	683.704	605.717	3.92754	9
barcode24	field	no		FALSE	Senegal	Diourbel	CIGASS	2025-03-07_SLDS001b	TRUE	18535	17232	16705	420	107	1303	100	92.9701	90.1268	0.577286	2.26598	1750.81	525.152	549.187	603.781	399.638	879.968	583.501	1169.39	1057.31	865.944	3.32758	10
barcode25	field	no		FALSE	Senegal	Diourbel	CIGASS	2025-03-07_SLDS001b	TRUE	24030	22617	22403	135	79	1413	100	94.1199	93.2293	0.328756	0.561798	2160.95	649.19	1070.32	1391.64	761.758	16.4918	1124.76	1638.83	1224.81	1152.38	3.32357	9
barcode26	field	no		FALSE	Senegal	Diourbel	CIGASS	2025-03-07_SLDS001b	TRUE	11398	10810	10710	65	35	588	100	94.8412	93.9639	0.307071	0.570275	1244.39	251.778	372.941	482.406	423.292	0	393.375	944.445	748.003	561.704	4.92283	9
barcode27	field	no		FALSE	Senegal	Diourbel	CIGASS	2025-03-07_SLDS001b	TRUE	10943	10670	10482	131	57	273	100	97.5053	95.7873	0.520881	1.19711	1063.25	522.662	411.381	478.451	248.796	804.683	265.544	660.322	481.344	560.701	3.98901	10
barcode28	field	no		FALSE	Senegal	Diourbel	CIGASS	2025-03-07_SLDS001b	TRUE	16559	15260	15035	129	96	1299	100	92.1553	90.7965	0.579745	0.779033	1589.37	516.013	753.51	906.741	676.922	11.6168	438.257	1251.75	895.328	812.874	3.61831	9
barcode29	field	no		FALSE	Senegal	Diourbel	CIGASS	2025-03-07_SLDS001b	TRUE	13558	12780	12649	75	56	778	100	94.2617	93.2955	0.41304	0.553179	1219.89	335.66	789.856	859.909	349.091	0	510.9	840.264	651.207	632.082	3.62351	9
barcode30	field	no		FALSE	Senegal	Diourbel	CIGASS	2025-03-07_SLDS001b	TRUE	18263	17066	16641	338	87	1197	100	93.4458	91.1187	0.476373	1.85074	1912.03	290.643	371.401	544.154	440.664	1011.94	328.488	1443.16	1217.19	884.771	6.55608	10
barcode31	field	no		FALSE	Senegal	Diourbel	CIGASS	2025-03-07_SLDS001b	TRUE	15428	14681	14466	141	74	747	100	95.1582	93.7646	0.479647	0.913923	1334.59	709.009	522.996	622.956	686.522	0	667.846	1143.44	807.72	797.213	2.81882	9
barcode32	field	no		FALSE	Senegal	Diourbel	CIGASS	2025-03-07_SLDS001b	TRUE	16610	15399	15230	113	56	1211	100	92.7092	91.6918	0.337146	0.680313	1857.01	405.086	431.71	553.664	500.927	14.2015	376.069	1221.52	1097.46	781.407	4.92484	9
barcode01	field	no		FALSE	Senegal	Diourbel	CIGASS	2025-03-11_nomads_training_group1	TRUE	48563	42445	41245	1002	198	6118	100	87.4019	84.9309	0.407718	2.0633	4114.05	1228.45	667.581	1137.31	375.472	2364.72	826.695	2609.54	1971.53	1878.58	6.1534	10
barcode02	field	no		FALSE	Senegal	Diourbel	CIGASS	2025-03-11_nomads_training_group1	TRUE	19295	14426	14326	54	46	4869	100	74.7655	74.2472	0.238404	0.279865	2661.32	60.0432	10.1011	35.8802	305.184	0	10.4075	1143.87	1374.24	711.113	239.735	6
barcode03	field	no		FALSE	Senegal	Diourbel	CIGASS	2025-03-11_nomads_training_group1	TRUE	22378	16463	16273	121	69	5915	100	73.5678	72.7187	0.308339	0.54071	2600.88	160.138	32.5673	94.5328	414.918	0	27.7939	1515.89	1527.06	779.981	90.3275	7
barcode04	field	no		FALSE	Senegal	Diourbel	CIGASS	2025-03-11_nomads_training_group1	TRUE	23848	19667	19507	74	86	4181	100	82.4681	81.7972	0.360617	0.310299	3106.43	437.981	238.265	424.831	750.701	0	112.146	1888.79	1535.77	970.86	27.4551	9
barcode05	field	no		FALSE	Senegal	Diourbel	CIGASS	2025-03-11_nomads_training_group1	TRUE	15317	13952	13548	283	121	1365	100	91.0883	88.4507	0.789972	1.84762	1531.51	492.927	233.263	565.488	278.744	552.668	342.39	1267.34	714.773	686.492	6.53758	10
barcode06	field	no		FALSE	Senegal	Diourbel	CIGASS	2025-03-11_nomads_training_group1	TRUE	20266	18229	17986	172	71	2037	100	89.9487	88.7496	0.35034	0.848712	2266.52	499.737	203.189	491.403	483.4	222.817	158.456	1586.71	978.089	860.9	14.2141	10
barcode07	field	no		FALSE	Senegal	Diourbel	CIGASS	2025-03-11_nomads_training_group1	TRUE	30538	22293	21883	329	81	8245	100	73.0009	71.6583	0.265243	1.07735	3168.4	360.485	128.149	243.641	271.644	591.817	89.5949	1954.29	1711.88	1051.93	34.9733	10
barcode08	field	no		FALSE	Senegal	Diourbel	CIGASS	2025-03-11_nomads_training_group1	TRUE	27030	23490	23261	149	80	3540	100	86.9034	86.0562	0.295967	0.551239	4450.47	177.964	34.5295	116.191	487.008	134.533	39.7932	1897.63	2131.43	1200.68	125.261	8
barcode09	field	no		FALSE	Senegal	Diourbel	CIGASS	2025-03-11_nomads_training_group1	TRUE	63760	53468	52662	626	180	10292	100	83.8582	82.5941	0.282309	0.981807	5075.05	1800.04	2049.65	2786.38	2107.52	0	1879.19	3723.34	2736.35	2559.64	2.81784	9
barcode10	field	no		FALSE	Senegal	Diourbel	CIGASS	2025-03-11_nomads_training_group1	TRUE	43373	40006	39430	441	135	3367	100	92.2371	90.9091	0.311254	1.01676	4208.56	1200.27	1233.44	1571.48	1934.25	32.1571	1067.3	3149.94	2132.92	1935.82	3.9395	9
barcode11	field	no		FALSE	Senegal	Diourbel	CIGASS	2025-03-11_nomads_training_group1	TRUE	40551	35819	34529	1162	128	4732	100	88.3307	85.1496	0.315652	2.86553	4583.95	668.019	186.974	308.707	1250.22	2714.97	132.792	2535.1	2089.82	1703.15	34.2618	10
barcode12	field	no		FALSE	Senegal	Diourbel	CIGASS	2025-03-11_nomads_training_group1	TRUE	10943	9988	9822	121	45	955	100	91.273	89.756	0.411222	1.10573	997.075	333.943	445.643	599.219	278.628	198.804	310.358	661.136	471.899	491.907	3.20234	10
barcode13	field	no		FALSE	Senegal	Diourbel	CIGASS	2025-03-11_nomads_training_group1	TRUE	29886	28006	27712	186	108	1880	100	93.7094	92.7257	0.361373	0.622365	2930.97	1114.73	959.195	1422.74	1076.72	0	674.371	2319.68	1481.35	1456.66	4.33979	9
barcode14	field	no		FALSE	Senegal	Diourbel	CIGASS	2025-03-11_nomads_training_group1	TRUE	39565	34295	33314	810	171	5270	100	86.6801	84.2007	0.4322	2.04726	2529.89	1214.71	1721.18	1892.76	722.481	1486.05	1335.75	1951.79	1305.88	1579.01	2.08099	10
barcode15	field	no		FALSE	Senegal	Diourbel	CIGASS	2025-03-11_nomads_training_group1	TRUE	33367	29765	28885	705	175	3602	100	89.2049	86.5676	0.52447	2.11287	2139.11	1067.69	1590.74	2054.54	710.165	1074.19	1271.96	1577.13	1149.12	1401.28	2.00162	10
barcode16	field	no		FALSE	Senegal	Diourbel	CIGASS	2025-03-11_nomads_training_group1	TRUE	34029	26594	26024	445	125	7435	100	78.151	76.4759	0.367334	1.30771	4415.34	168.72	7.25196	37.5576	263.256	1057.36	19.7994	1836.04	2509.44	1319.9	535.066	7
barcode17	field	no		FALSE	Senegal	Diourbel	CIGASS	2025-03-11_nomads_training_group1	TRUE	55381	49759	48072	1362	325	5622	100	89.8485	86.8023	0.586844	2.45933	3003.23	1805.07	2660.07	3180.63	1055.38	2794.14	2464.5	2429.83	1541.78	2310.24	2.06163	10
barcode18	field	no		FALSE	Senegal	Diourbel	CIGASS	2025-03-11_nomads_training_group1	TRUE	33068	31061	30628	314	119	2007	100	93.9307	92.6213	0.359865	0.949558	2400.11	1140.94	1743.9	2355.91	1299.58	0	1655.76	1865.25	1170.48	1517.67	2.10178	9
barcode19	field	no		FALSE	Senegal	Diourbel	CIGASS	2025-03-11_nomads_training_group1	TRUE	31685	28068	26832	1056	180	3617	100	88.5845	84.6836	0.568092	3.33281	2214.01	842.478	1060.4	1347.64	1022.26	1605.86	804.958	2136.9	1058.22	1370.53	2.74706	10
barcode20	field	no		FALSE	Senegal	Diourbel	CIGASS	2025-03-11_nomads_training_group1	TRUE	32324	31706	30975	543	188	618	100	98.0881	95.8266	0.581611	1.67987	2686.39	991.507	1636.91	2240.35	638.958	2256.55	1179.25	1823.2	1217.39	1605.6	2.70667	10
barcode21	field	no		FALSE	Senegal	Diourbel	CIGASS	2025-03-11_nomads_training_group1	TRUE	29922	26006	25322	623	61	3916	100	86.9126	84.6267	0.203863	2.08208	2593.05	489.991	553.481	821.518	804.709	1315.93	381.528	1617.15	1160.83	1200.41	6.77873	10
barcode22	field	no		FALSE	Senegal	Diourbel	CIGASS	2025-03-11_nomads_training_group1	TRUE	23466	20364	20152	134	78	3102	100	86.7809	85.8774	0.332396	0.571039	2283.06	610.005	819.37	1212.72	777.251	0.690789	715.319	1453.61	928.618	995.807	3.73657	9
barcode23	field	no		FALSE	Senegal	Diourbel	CIGASS	2025-03-11_nomads_training_group1	TRUE	34843	32197	31377	692	128	2646	100	92.4059	90.0525	0.367362	1.98605	2858.14	745.987	1331.68	1749.14	547.753	1537.88	1220.02	2081.96	1536.21	1537.67	3.82622	10
barcode24	field	no		FALSE	Senegal	Diourbel	CIGASS	2025-03-11_nomads_training_group1	TRUE	24381	17509	17045	362	102	6872	100	71.8141	69.911	0.418359	1.48476	2881.2	311.196	33.0185	88.468	343.07	624.171	43.6322	1188.78	1283.28	828.508	84.6951	8
barcode25	field	no		FALSE	Senegal	Diourbel	CIGASS	2025-03-11_nomads_training_group1	TRUE	58253	52774	51846	750	178	5479	100	90.5945	89.0014	0.305564	1.28749	3955.85	2230.37	2815.29	4387.37	2328.54	7.3972	2937.45	2642.5	1925.06	2550.74	2.2779	9
barcode26	field	no		FALSE	Senegal	Diourbel	CIGASS	2025-03-11_nomads_training_group1	TRUE	34889	27415	26600	711	104	7474	100	78.5778	76.2418	0.298088	2.03789	2882.09	776.09	612.749	1064.49	891.853	1448.39	667.847	1740.7	1360.69	1326.59	4.69588	10
barcode27	field	no		FALSE	Senegal	Diourbel	CIGASS	2025-03-11_nomads_training_group1	TRUE	21361	19712	19471	138	103	1649	100	92.2803	91.1521	0.482187	0.646037	2262.59	714.185	702.656	1015.08	1226.9	0.853618	716.479	1391.24	1058.23	1032.45	3.21549	9
barcode28	field	no		FALSE	Senegal	Diourbel	CIGASS	2025-03-11_nomads_training_group1	TRUE	48829	46749	45414	1110	225	2080	100	95.7402	93.0062	0.460792	2.27324	3996.66	1377.07	1933.21	2646.64	1204.4	2694.59	1441.64	2951.74	2002.78	2274.37	2.90019	10
barcode29	field	no		FALSE	Senegal	Diourbel	CIGASS	2025-03-11_nomads_training_group1	TRUE	27972	25847	25071	657	119	2125	100	92.4031	89.6289	0.425425	2.34878	2404.15	1074.6	849.28	1134.37	571.932	1271.54	630.948	1682.41	1115.65	1229.36	3.80435	10
barcode30	field	no		FALSE	Senegal	Diourbel	CIGASS	2025-03-11_nomads_training_group1	TRUE	22967	20936	20469	361	106	2031	100	91.1569	89.1235	0.461532	1.57182	2087.63	630.992	819.028	1134.2	444.887	1118.24	604.303	1381.86	931.301	1027.34	3.44889	10
barcode31	field	no		FALSE	Senegal	Diourbel	CIGASS	2025-03-11_nomads_training_group1	TRUE	36542	34730	33976	616	138	1812	100	95.0413	92.9779	0.377648	1.68573	3560.23	1168.93	961.477	1383.99	634.309	2165.58	1005.3	2251.73	1481.39	1734.52	3.69903	10
barcode32	field	no		FALSE	Senegal	Diourbel	CIGASS	2025-03-11_nomads_training_group1	TRUE	32798	29270	28579	473	218	3528	100	89.2432	87.1364	0.664675	1.44216	5155.81	265.916	8.92527	33.2886	217.578	1026.18	17.8997	1650.67	2392.67	1439.31	519.463	7
barcode33	field	no		FALSE	Senegal	Diourbel	CIGASS	2025-03-11_nomads_training_group1	TRUE	27078	25940	25060	720	160	1138	100	95.7973	92.5475	0.590886	2.65899	2389.45	809.27	1171.2	1569.55	814.971	1293.88	937.789	1581.79	902.276	1267.46	2.94896	10
barcode34	field	no		FALSE	Senegal	Diourbel	CIGASS	2025-03-11_nomads_training_group1	TRUE	19526	18832	18234	478	120	694	100	96.4458	93.3832	0.614565	2.44802	1490.81	625.715	696.996	926.858	644.135	1718.93	298.897	1449.99	665.624	954.182	4.97106	10
barcode35	field	no		FALSE	Senegal	Diourbel	CIGASS	2025-03-11_nomads_training_group1	TRUE	22399	21576	20959	518	99	823	100	96.3257	93.5711	0.441984	2.3126	2459.75	637.202	549.751	721.761	484.874	1618.4	260.293	1430.15	889.493	1047.51	9.41374	10
barcode36	field	no		FALSE	Senegal	Diourbel	CIGASS	2025-03-11_nomads_training_group1	TRUE	18584	16419	16152	209	58	2165	100	88.3502	86.9135	0.312096	1.12462	2526.89	189.941	63.7858	105.291	553.158	1479.78	32.9533	1591.81	766.904	872.889	74.4223	9
barcode37	field	no		FALSE	Senegal	Diourbel	CIGASS	2025-03-11_nomads_training_group1	TRUE	18797	17515	17150	292	73	1282	100	93.1798	91.238	0.38836	1.55344	2139.99	556.419	188.035	393.96	447.28	1570.34	92.1967	1853.77	612.154	917.228	22.962	10
barcode38	field	no		FALSE	Senegal	Diourbel	CIGASS	2025-03-11_nomads_training_group1	TRUE	13414	11257	11155	68	34	2157	100	83.9198	83.1594	0.253467	0.506933	2032.84	316.991	149.85	205.822	554.921	1.08224	59.2932	1079.17	557.881	588.594	33.7159	9
barcode39	field	no		FALSE	Senegal	Diourbel	CIGASS	2025-03-11_nomads_training_group1	TRUE	25949	23846	23288	467	91	2103	100	91.8956	89.7453	0.350688	1.79968	3302.33	502.967	324.809	460.206	614.724	1635.06	153.739	1779.57	1595.75	1185.65	21.3413	10
barcode40	field	no		FALSE	Senegal	Diourbel	CIGASS	2025-03-11_nomads_training_group1	TRUE	28141	24477	23705	595	177	3664	100	86.9799	84.2365	0.628976	2.11435	3543.54	531.821	53.7601	176.922	613.718	1303.61	34.5762	2079.1	1929.53	1213.56	99.6043	9
barcode49	field	no		FALSE	Senegal	Kedougou	CIGASS	2025-03-12_SEN-KEDEGOU-AG	TRUE	31007	24398	22974	1195	229	6609	100	78.6855	74.0929	0.738543	3.85397	1117.42	1313.61	1186.54	1303.68	791.488	1147.68	1453.51	830.341	651.199	1072.89	2.22863	10
barcode50	field	no		FALSE	Senegal	Kedougou	CIGASS	2025-03-12_SEN-KEDEGOU-AG	TRUE	37261	34457	33246	871	340	2804	100	92.4747	89.2247	0.912482	2.33756	1830.66	1659.22	1584.96	1702.46	1019.76	2439.5	2379.12	1831.91	1220.86	1726.9	1.94714	10
barcode51	field	no		FALSE	Senegal	Kedougou	CIGASS	2025-03-12_SEN-KEDEGOU-AG	TRUE	36103	32142	30542	1384	216	3961	100	89.0286	84.5968	0.598288	3.83348	3724.63	492.88	0.523132	16.1809	1335.32	2140.04	13.3219	2872.35	2097.33	1567.07	2445.38	7
barcode52	field	no		FALSE	Senegal	Kedougou	CIGASS	2025-03-12_SEN-KEDEGOU-AG	TRUE	34364	32918	31791	811	316	1446	100	95.7921	92.5125	0.919567	2.36003	1814.32	1554.51	1466.4	1762.98	1177.92	2317.21	2328.78	1802.65	1224.37	1689.05	1.90047	10
barcode53	field	no		FALSE	Senegal	Kedougou	CIGASS	2025-03-12_SEN-KEDEGOU-AG	TRUE	34517	31501	30359	864	278	3016	100	91.2623	87.9538	0.8054	2.50311	1942.08	1426.06	1349.87	1574.91	1066.26	1796.16	2346.92	1615.97	1134.48	1582.73	2.0669	10
barcode54	field	no		FALSE	Senegal	Kedougou	CIGASS	2025-03-12_SEN-KEDEGOU-AG	TRUE	28817	26010	24945	802	263	2807	100	90.2592	86.5635	0.912656	2.78308	1677.5	1190.35	1186.98	1324	892.074	1276.8	1693.77	1307.2	1020.95	1285.85	1.65739	10
barcode55	field	no		FALSE	Senegal	Kedougou	CIGASS	2025-03-12_SEN-KEDEGOU-AG	TRUE	60759	58723	56958	1345	420	2036	100	96.6491	93.7441	0.691256	2.21366	3652.72	2309.04	3399.6	3410.62	1858.56	2987.29	4069.76	2371.73	1856.34	3050.38	2.47029	10
barcode56	field	no		FALSE	Senegal	Kedougou	CIGASS	2025-03-12_SEN-KEDEGOU-AG	TRUE	29903	25050	23981	806	263	4853	100	83.7709	80.196	0.87951	2.69538	1766.48	947.82	1297.3	1228.94	563.08	1259.65	1310.15	1349.97	888.757	1192.52	1.98535	10
barcode57	field	no		FALSE	Senegal	Kedougou	CIGASS	2025-03-12_SEN-KEDEGOU-AG	TRUE	36504	34251	33004	913	334	2253	100	93.8281	90.412	0.914968	2.5011	2377.72	1398.29	2193.02	2197.45	903.633	1541.46	2353.41	1733.04	1185.94	1761.79	2.00324	10
barcode58	field	no		FALSE	Senegal	Kedougou	CIGASS	2025-03-12_SEN-KEDEGOU-AG	TRUE	14111	11327	10874	360	93	2784	100	80.2707	77.0604	0.65906	2.5512	938.231	556.936	386.518	372.068	498.244	630.341	345.065	608.295	433.414	561.151	2.71115	10
barcode59	field	no		FALSE	Senegal	Kedougou	CIGASS	2025-03-12_SEN-KEDEGOU-AG	TRUE	35427	32533	31442	800	291	2894	100	91.8311	88.7515	0.821407	2.25816	2363.74	1337.84	1341.82	1487.36	838.909	2161.36	1899.61	1972.06	1470.29	1676.44	1.76551	10
barcode60	field	no		FALSE	Senegal	Kedougou	CIGASS	2025-03-12_SEN-KEDEGOU-AG	TRUE	34144	30642	29734	661	247	3502	100	89.7434	87.0841	0.723407	1.93592	2207.03	1439.87	1320.45	1524.96	930.921	1580.41	2199.35	1604.32	1354.22	1600.2	1.67016	10
barcode61	field	no		FALSE	Senegal	Kedougou	CIGASS	2025-03-12_SEN-KEDEGOU-AG	TRUE	27939	26414	25593	622	199	1525	100	94.5417	91.6031	0.712266	2.22628	2291.53	1039.26	833.874	860.882	742.272	1464.52	811.456	1750.08	1439.89	1350.23	2.8205	10
barcode62	field	no		FALSE	Senegal	Kedougou	CIGASS	2025-03-12_SEN-KEDEGOU-AG	TRUE	21323	18815	18191	513	111	2508	100	88.2381	85.3116	0.520565	2.40585	2058.17	1036.29	291.867	326.107	526.752	1606.56	208.417	1157.56	683.017	964.865	9.82809	10
barcode65	field	no		FALSE	Senegal	Kedougou	CIGASS	2025-03-12_SEN-KEDEGOU-AG	TRUE	39558	37373	36236	895	242	2185	100	94.4765	91.6022	0.61176	2.2625	3287.44	1607.51	2062.42	1681.77	852.915	2104.31	2549.08	1944.27	1392.26	2017.04	2.35954	10
barcode66	field	no		FALSE	Senegal	Kedougou	CIGASS	2025-03-12_SEN-KEDEGOU-AG	TRUE	23819	21471	20538	738	195	2348	100	90.1423	86.2253	0.818674	3.09837	1531.82	872.742	1060.06	1038.07	814.506	1218.95	1438.42	1148.36	732.947	1105.61	2.0871	10
barcode67	field	no		FALSE	Senegal	Kedougou	CIGASS	2025-03-12_SEN-KEDEGOU-AG	TRUE	38892	33736	32523	938	275	5156	100	86.7428	83.6239	0.707086	2.41181	2774.4	1375.34	1444.11	1368.43	1149.79	2394.26	1339.82	1970.1	1390.56	1716.43	2.06919	10
barcode68	field	no		FALSE	Senegal	Kedougou	CIGASS	2025-03-12_SEN-KEDEGOU-AG	TRUE	53468	51799	50180	1238	381	1669	100	96.8785	93.8505	0.712576	2.3154	3144.68	2559.31	2156.38	2372.88	1591.96	3237.87	2984.23	2328.3	1752.04	2591.1	2.15814	10
barcode69	field	no		FALSE	Senegal	Kedougou	CIGASS	2025-03-12_SEN-KEDEGOU-AG	TRUE	23146	18517	17901	455	161	4629	100	80.0009	77.3395	0.695585	1.96578	1460.67	765.702	754.757	921.812	417.305	1188.21	1320.99	1063.35	779.859	953.308	1.93272	10
barcode70	field	no		FALSE	Senegal	Kedougou	CIGASS	2025-03-12_SEN-KEDEGOU-AG	TRUE	36685	33480	31946	1185	349	3205	100	91.2635	87.0819	0.951343	3.2302	2118.42	1642.96	1455.7	1676.93	1089.69	1922.83	2241.38	1787.17	1263.27	1696.7	1.77286	10
barcode71	field	no		FALSE	Senegal	Kedougou	CIGASS	2025-03-12_SEN-KEDEGOU-AG	TRUE	31160	28857	27852	783	222	2303	100	92.6091	89.3838	0.712452	2.51284	1965.57	1224.42	1167.8	1359.64	1027.66	1809.92	2392.69	1476.3	1058.34	1493.47	2.25866	10
barcode72	field	no		FALSE	Senegal	Kedougou	CIGASS	2025-03-12_SEN-KEDEGOU-AG	TRUE	33152	31985	31060	709	216	1167	100	96.4799	93.6897	0.651544	2.13863	2451.36	1084.04	1961.1	1579.25	1020.82	1984.5	2126.25	1476.59	1096.17	1657.56	2.25924	10
barcode73	field	no		FALSE	Senegal	Kedougou	CIGASS	2025-03-12_SEN-KEDEGOU-AG	TRUE	39912	38322	37130	938	254	1590	100	96.0162	93.0297	0.6364	2.35017	3050.59	1606.18	2214.29	1859.45	1026.34	2401.25	2632.82	1853.46	1279.77	1998.4	2.38185	10
barcode74	field	no		FALSE	Senegal	Kedougou	CIGASS	2025-03-12_SEN-KEDEGOU-AG	TRUE	45977	43425	42212	971	242	2552	100	94.4494	91.8111	0.52635	2.11193	2997.04	1718.71	2193.35	2055.06	1132.58	2798.33	2424.69	2398.88	1898.25	2230.98	1.74275	10
barcode75	field	no		FALSE	Senegal	Kedougou	CIGASS	2025-03-12_SEN-KEDEGOU-AG	TRUE	28751	24186	23120	839	227	4565	100	84.1223	80.4146	0.789538	2.91816	2034.91	1103.73	906.189	835.714	777.324	1811.3	910.174	1203.92	759.864	1225.24	2.67447	10
barcode76	field	no		FALSE	Senegal	Kedougou	CIGASS	2025-03-12_SEN-KEDEGOU-AG	TRUE	29330	27421	26446	780	195	1909	100	93.4913	90.1671	0.664848	2.65939	1815.42	1212.45	1182.71	1304.11	1088.91	1637.15	1509.37	1536.33	1041.34	1382.06	1.74169	10
barcode77	field	no		FALSE	Senegal	Kedougou	CIGASS	2025-03-12_SEN-KEDEGOU-AG	TRUE	40289	38271	37017	986	268	2018	100	94.9912	91.8787	0.665194	2.44732	5667.21	301.65	0	18.3964	767.516	2310.41	3.06454	3962.67	3323.03	2067.43	5667.21	7
barcode78	field	no		FALSE	Senegal	Kedougou	CIGASS	2025-03-12_SEN-KEDEGOU-AG	TRUE	30110	28898	28011	725	162	1212	100	95.9748	93.0289	0.538027	2.40784	1915.54	1502.47	1118.84	1180.49	766.51	1723.02	1593.53	1780.83	1000.6	1497.04	2.38474	10
barcode79	field	no		FALSE	Senegal	Kedougou	CIGASS	2025-03-12_SEN-KEDEGOU-AG	TRUE	34860	33263	32213	794	256	1597	100	95.4188	92.4068	0.734366	2.27768	2540.56	1523.7	1248.18	1511.35	1065.14	2049.3	2378.23	1691.05	1110.35	1760.89	2.28602	10
barcode80	field	no		FALSE	Senegal	Kedougou	CIGASS	2025-03-12_SEN-KEDEGOU-AG	TRUE	28304	26922	26275	480	167	1382	100	95.1173	92.8314	0.590023	1.69587	1883.22	999.214	1800.49	1332.29	926.417	1500.53	1610.85	1508.74	1077.05	1434.87	1.88282	10
barcode81	field	no		FALSE	Senegal	Kedougou	CIGASS	2025-03-12_SEN-KEDEGOU-AG	TRUE	34474	32824	31767	837	220	1650	100	95.2138	92.1477	0.638162	2.42792	2855.56	1452.42	1909.38	1359.94	886.302	1338.37	1851.39	1820.36	1240.34	1732.87	2.30039	10
barcode82	field	no		FALSE	Senegal	Kedougou	CIGASS	2025-03-12_SEN-KEDEGOU-AG	TRUE	33670	30796	29884	683	229	2874	100	91.4642	88.7556	0.680131	2.02851	2233.29	1289.2	1651.06	1352.91	935.59	1806.54	1743.63	1774.82	1270.67	1583.26	1.75618	10
barcode83	field	no		FALSE	Senegal	Kedougou	CIGASS	2025-03-12_SEN-KEDEGOU-AG	TRUE	28537	26918	25878	839	201	1619	100	94.3267	90.6823	0.704349	2.94004	1839.88	1397.13	907.865	884.854	793.799	2148.35	863.432	1403.09	1091.18	1318.14	2.14228	10
barcode84	field	no		FALSE	Senegal	Kedougou	CIGASS	2025-03-12_SEN-KEDEGOU-AG	TRUE	23777	20662	20101	388	173	3115	100	86.8991	84.5397	0.727594	1.63183	1757.23	918.679	853.906	936.989	571.073	1157.13	1145	1213.95	853.159	1070.48	2.05726	10
barcode85	field	no		FALSE	Senegal	Kedougou	CIGASS	2025-03-12_SEN-KEDEGOU-AG	TRUE	23913	21294	21076	32	186	2619	100	89.0478	88.1362	0.77782	0.133818	4729.19	0.355067	3.58434	1.15448	1.61265	65.4803	1.79782	68.9497	4384.1	1242.47	3490	5
barcode86	field	no		FALSE	Senegal	Kedougou	CIGASS	2025-03-12_SEN-KEDEGOU-AG	TRUE	24249	20645	19904	555	186	3604	100	85.1375	82.0817	0.767042	2.28875	1565.68	996.621	800.623	968.677	613.642	1112.54	1423.06	1057.68	839.902	1059.22	1.95314	10
barcode87	field	no		FALSE	Senegal	Kedougou	CIGASS	2025-03-12_SEN-KEDEGOU-AG	TRUE	22878	18362	17123	638	601	4516	100	80.2605	74.8448	2.62698	2.78871	3983.86	0.686567	6.39004	6.36096	267.438	2833.49	1.53344	686.628	133.255	888.957	2362.11	6
barcode88	field	no		FALSE	Senegal	Kedougou	CIGASS	2025-03-12_SEN-KEDEGOU-AG	TRUE	48917	46519	45306	950	263	2398	100	95.0978	92.6181	0.537645	1.94207	3128.61	1744.04	2853.8	3000.53	990.509	2760.41	2986.37	2625.42	1902.34	2486.14	1.79286	10
barcode89	field	no		FALSE	Senegal	Kedougou	CIGASS	2025-03-12_SEN-KEDEGOU-AG	TRUE	29002	25600	25006	414	180	3402	100	88.2698	86.2216	0.620647	1.42749	2257.37	869.704	1545.32	1038.14	620.025	1198.33	1380.31	1640.82	1142.3	1339.04	2.59258	10
barcode90	field	no		FALSE	Senegal	Kedougou	CIGASS	2025-03-12_SEN-KEDEGOU-AG	TRUE	30004	28121	27008	921	192	1883	100	93.7242	90.0147	0.639915	3.06959	2297.71	1216.95	1344.1	1284.03	927.632	1715.68	1329.73	1329.51	1018.7	1418.58	2.25331	10
barcode91	field	no		FALSE	Senegal	Kedougou	CIGASS	2025-03-12_SEN-KEDEGOU-AG	TRUE	36608	35037	33604	1223	210	1571	100	95.7086	91.7941	0.573645	3.3408	3193.1	1164.04	944.603	796.065	1138.77	2942.4	535.587	1820.87	1436.66	1779.7	7.12828	10
barcode92	field	no		FALSE	Senegal	Kedougou	CIGASS	2025-03-12_SEN-KEDEGOU-AG	TRUE	51859	49158	47648	1244	266	2701	100	94.7916	91.8799	0.512929	2.39881	4070.07	1424.63	1668.24	1645.41	1651.24	2983.48	2094.12	2695.5	2098.21	2524.37	3.44605	10
barcode93	field	no		FALSE	Senegal	Kedougou	CIGASS	2025-03-12_SEN-KEDEGOU-AG	TRUE	42331	40223	38789	1112	322	2108	100	95.0202	91.6326	0.760672	2.62692	3399.81	1623.81	1686.72	1648.27	1251.75	2414.19	2323.13	2252.2	1624.78	2057.75	2.09243	10
barcode94	field	no		FALSE	Senegal	Kedougou	CIGASS	2025-03-12_SEN-KEDEGOU-AG	TRUE	30043	20037	19532	350	155	10006	100	66.6944	65.0135	0.515927	1.165	2895.51	43.8209	1.1274	3.58176	306.153	1286.1	4.00156	2110.98	1918.44	1090.22	1361.05	6
barcode95	field	no		FALSE	Senegal	Kedougou	CIGASS	2025-03-12_SEN-KEDEGOU-AG	TRUE	35947	32623	31605	785	233	3324	100	90.7531	87.9211	0.648176	2.18377	2537.61	1382.66	1674.03	1441.79	831.738	1847.28	2297.92	1802.71	1371.18	1715.82	1.84932	10
barcode96	field	no		FALSE	Senegal	Kedougou	CIGASS	2025-03-12_SEN-KEDEGOU-AG	TRUE	3318	76	54	20	2	3242	100	2.29054	1.62749	0.0602773	0.602773	0.566474	0	0	0	0	0.233553	0	0	0	0.0800027	0.566474	0
barcode01	field	no	80	TRUE	Burkina Faso	Koubri	IRSS	2025-04-09_irss_001	TRUE	139396	130920	124621	2926	3373	8476	100	93.9195	89.4007	2.41973	2.09906	22501.6	1879.66	544.564	4749.31	3232.43	8343.47	112.771	6939.28	5022.03	6231.35	197.78	10
barcode02	field	no	863	TRUE	Burkina Faso	Koubri	IRSS	2025-04-09_irss_001	TRUE	122285	117826	110950	3583	3293	4459	100	96.3536	90.7307	2.69289	2.93004	21465.1	1786.92	518.223	5684.81	2508.31	6503	221.883	7615.42	4518.63	5735.73	96.3063	10
barcode03	field	no	1416	TRUE	Burkina Faso	Koubri	IRSS	2025-04-09_irss_001	TRUE	125600	122142	116552	2253	3337	3458	100	97.2468	92.7962	2.65685	1.79379	25628.9	1336.09	363.838	3509.8	2247.23	5355.78	151.77	7492.08	5274.22	5968	167.762	10
barcode04	field	no	9717	TRUE	Burkina Faso	Koubri	IRSS	2025-04-09_irss_001	TRUE	114998	111417	104756	2702	3959	3581	100	96.886	91.0938	3.44267	2.34961	13703.3	2193.11	2038.42	8799.98	2660.5	6140.77	950.924	8551.78	5536.98	5570.95	14.3954	10
barcode05	field	no	13119	TRUE	Burkina Faso	Koubri	IRSS	2025-04-09_irss_001	TRUE	104816	101325	96671	2147	2507	3491	100	96.6694	92.2292	2.39181	2.04835	11426.2	2218.1	2576.75	9024.43	2609.77	5470.78	975.485	7535.58	4449.39	4994.58	11.7013	10
barcode06	field	no	20056	TRUE	Burkina Faso	Koubri	IRSS	2025-04-09_irss_001	TRUE	108021	105643	100577	2135	2931	2378	100	97.7986	93.1087	2.71336	1.97647	9126.88	2774.87	4121	10873.2	3004.84	4889.53	1702.87	7596.02	4800.95	5368.72	6.38144	10
barcode07	field	no	33585	TRUE	Burkina Faso	Koubri	IRSS	2025-04-09_irss_001	TRUE	158477	153870	145730	4185	3955	4607	100	97.093	91.9566	2.49563	2.64076	19008.7	4567.45	4265.9	13214.9	2991.38	7056.6	1554.79	10355	6780.31	7610.22	12.218	10
barcode08	field	no	62129	TRUE	Burkina Faso	Koubri	IRSS	2025-04-09_irss_001	TRUE	168755	166667	157059	4473	5135	2088	100	98.7627	93.0692	3.04287	2.65059	14539.7	4615.22	7450.27	20149.7	3717.51	9821.94	3717.4	9820.22	3838.06	8389.99	5.4189	10
barcode09	field	no	62364	TRUE	Burkina Faso	Koubri	IRSS	2025-04-09_irss_001	TRUE	205711	195674	189962	4890	822	10037	100	95.1208	92.3441	0.39959	2.37712	21772.2	3891.07	6518.33	16837.4	4001.04	7673.05	3129.88	10470.8	7327.6	9056.88	6.95401	10
barcode10	field	no	71713	TRUE	Burkina Faso	Koubri	IRSS	2025-04-09_irss_001	TRUE	157808	154263	143962	2964	7337	3545	100	97.7536	91.226	4.64932	1.87823	15828.8	3328.36	6605.5	13289.3	3308.91	6720.14	1892.85	9706.93	7108.58	7320.62	8.35803	10
barcode11	field	no	268000	TRUE	Burkina Faso	Koubri	IRSS	2025-04-09_irss_001	TRUE	166523	161640	151315	3787	6538	4883	100	97.0677	90.8673	3.92618	2.27416	19011.3	4391.72	7083.78	15447.6	3868.96	6857.52	2862.91	8506.98	4507.74	7669.88	6.63822	10
barcode13	field	no	285	TRUE	Burkina Faso	Bobo	IRSS	2025-04-09_irss_001	TRUE	14491	710	674	33	3	13781	100	4.89959	4.65116	0.0207025	0.227728	3.26734	20.707	0	54.5629	0	173.561	0	1.39786	0.299669	25.3796	54.5629	2
barcode14	field	no	418	TRUE	Burkina Faso	Bobo	IRSS	2025-04-09_irss_001	TRUE	116193	111199	106553	1599	3047	4994	100	95.702	91.7035	2.62236	1.37616	30900.2	675.967	106.865	1001.58	2152.75	4745.96	48.7792	6299.47	4642.29	5432.9	620.747	9
barcode15	field	no	910	TRUE	Burkina Faso	Bobo	IRSS	2025-04-09_irss_001	TRUE	103918	101894	98100	1246	2548	2024	100	98.0523	94.4014	2.45193	1.19902	23270.8	1446.21	145.962	1913.92	1981.84	4863.22	70.1711	9367.49	6233.37	5426.53	326.97	10
barcode16	field	no	2232	TRUE	Burkina Faso	Bobo	IRSS	2025-04-09_irss_001	TRUE	154517	151570	145625	2525	3420	2947	100	98.0928	94.2453	2.21335	1.63412	30703.9	2085.62	452.753	4371.23	3893.36	8226.78	204.589	13553.8	7730.63	7985.59	149.346	10
barcode17	field	no	3134	TRUE	Burkina Faso	Bobo	IRSS	2025-04-09_irss_001	TRUE	103574	100852	93615	2472	4765	2722	100	97.3719	90.3847	4.60058	2.3867	15554.3	1331.75	809.678	4199.37	2382.9	5507.56	160.49	8125.16	4031.87	4854.84	96.3174	10
barcode18	field	no	5456	TRUE	Burkina Faso	Bobo	IRSS	2025-04-09_irss_001	TRUE	91086	89125	84828	1539	2758	1961	100	97.8471	93.1296	3.02791	1.68961	20182.2	91.425	60.9025	515.771	1358.88	7434.32	22.5303	6558.4	2305.74	4405.28	857.712	9
barcode19	field	no	38000	TRUE	Burkina Faso	Bobo	IRSS	2025-04-09_irss_001	TRUE	133965	131312	124574	2411	4327	2653	100	98.0196	92.99	3.22995	1.79972	21599.1	1815.82	1081.41	6449.31	2469.96	8245.03	373.577	11711.6	5404.53	6558.62	57.6627	10
barcode20	field	no	46273	TRUE	Burkina Faso	Bobo	IRSS	2025-04-09_irss_001	TRUE	112637	111519	105331	2584	3604	1118	100	99.0074	93.5137	3.19966	2.2941	19304.2	1998.98	1404.17	7018.87	2860.31	6910.02	361.481	8701.8	4163.07	5695.68	53.2559	10
barcode21	field	no	67415	TRUE	Burkina Faso	Bobo	IRSS	2025-04-09_irss_001	TRUE	112736	109002	103420	1824	3758	3734	100	96.6878	91.7364	3.33345	1.61794	26451.6	1591.99	549.696	2605.8	2668.5	5633.5	282.39	7434.27	2815.45	5465.04	93.34	10
barcode22	field	no	220272	TRUE	Burkina Faso	Bobo	IRSS	2025-04-09_irss_001	TRUE	129550	127222	121295	1912	4015	2328	100	98.203	93.6279	3.09919	1.47588	29140.5	1578.91	1630.74	7537.83	2151.21	5709.93	529.176	7604.87	4070.4	6438.4	54.9639	10
barcode23	field	no	417743	TRUE	Burkina Faso	Bobo	IRSS	2025-04-09_irss_001	TRUE	105235	102986	96312	2141	4533	2249	100	97.8629	91.5209	4.3075	2.03449	13548.1	2028.32	3322.98	9617.22	2547.96	5391.88	1165	6293.95	3630.12	5017.08	11.6193	10
barcode01	field	no	395	TRUE	Burkina Faso	KAYA	IRSS	2025-04-11_irss_002_kaya_kdg	TRUE	101049	91763	89172	605	1986	9286	100	90.8104	88.2463	1.96538	0.598719	14957	667.48	842.821	3009.11	859.222	4358.84	503.037	9425.94	6838.34	5114.57	29.6744	10
barcode02	field	no	509	TRUE	Burkina Faso	KAYA	IRSS	2025-04-11_irss_002_kaya_kdg	TRUE	49284	35563	34195	260	1108	13721	100	72.1593	69.3836	2.24819	0.527555	4667.23	288.521	357.831	692.582	445.412	1659.32	131.205	3215.85	3492.66	1863.5	35.3031	10
barcode03	field	no	540	TRUE	Burkina Faso	KAYA	IRSS	2025-04-11_irss_002_kaya_kdg	TRUE	70273	56892	54503	365	2024	13381	100	80.9585	77.5589	2.8802	0.519403	8450.56	415.861	864.039	1059.54	852.484	3002.6	372.319	4087.31	5118.6	2942.74	22.6363	10
barcode04	field	no	833	TRUE	Burkina Faso	KAYA	IRSS	2025-04-11_irss_002_kaya_kdg	TRUE	84749	81905	77932	972	3001	2844	100	96.6442	91.9562	3.54104	1.14692	9621.69	1217.28	3234.35	3166.72	1316.36	3139.29	1682.82	6040.16	5780.35	4150.53	7.89775	10
barcode05	field	no	919	TRUE	Burkina Faso	KAYA	IRSS	2025-04-11_irss_002_kaya_kdg	TRUE	80772	72844	69185	495	3164	7928	100	90.1847	85.6547	3.9172	0.612836	10086.5	761.368	1569.83	2737.09	989.167	3551.22	964.516	5550.08	6169.47	3738.24	13.2305	10
barcode06	field	no	1014	TRUE	Burkina Faso	KAYA	IRSS	2025-04-11_irss_002_kaya_kdg	TRUE	84116	79803	77007	417	2379	4313	100	94.8726	91.5486	2.82824	0.495744	11981.6	667.522	850.361	1573.85	1092.26	3200.45	621.052	7069.39	6999.4	4249.2	19.2613	10
barcode07	field	no	1876	TRUE	Burkina Faso	KAYA	IRSS	2025-04-11_irss_002_kaya_kdg	TRUE	119575	113254	106235	872	6147	6321	100	94.7138	88.8438	5.14071	0.729249	11447.3	1583.36	6633.76	7355.37	1710.46	4897.19	2537.61	6718.32	6820.99	5658.69	7.22522	10
barcode08	field	no	2298	TRUE	Burkina Faso	KAYA	IRSS	2025-04-11_irss_002_kaya_kdg	TRUE	93926	88381	83955	696	3730	5545	100	94.0964	89.3842	3.97121	0.741009	8831.45	1198.02	3809.19	5831.67	1408.52	3827.37	1303.31	8002.77	5508.91	4813.03	7.36554	10
barcode09	field	no	2825	TRUE	Burkina Faso	KAYA	IRSS	2025-04-11_irss_002_kaya_kdg	TRUE	814	23	21	0	2	791	100	2.82555	2.57985	0.2457	0	3.89884	0	1.17367	0.357197	0	0.696546	2.3818	1.11872	1.04139	1.24091	3.89884	0
barcode10	field	no	3064	TRUE	Burkina Faso	KAYA	IRSS	2025-04-11_irss_002_kaya_kdg	TRUE	79280	76074	72481	782	2811	3206	100	95.9561	91.4241	3.54566	0.986377	8366.16	1020.27	4311.42	3856.89	1078.39	3893.22	1769.96	4225.28	3338.26	3740.82	8.19189	10
barcode11	field	no	5180	TRUE	Burkina Faso	KAYA	IRSS	2025-04-11_irss_002_kaya_kdg	TRUE	109496	105085	99855	839	4391	4411	100	95.9715	91.1951	4.01019	0.766238	12880.5	1407.36	5151.63	4576.31	1683.37	4447.13	1845.92	7003.4	5772.46	5124.24	9.1457	10
barcode12	field	no	10821	TRUE	Burkina Faso	KAYA	IRSS	2025-04-11_irss_002_kaya_kdg	TRUE	63085	58212	56328	524	1360	4873	100	92.2755	89.2891	2.15582	0.830625	7249.33	519.397	949.868	1576.46	908.105	3392.99	453.956	5831.51	4246.63	3005.64	15.9341	10
barcode13	field	no	12604	TRUE	Burkina Faso	KAYA	IRSS	2025-04-11_irss_002_kaya_kdg	TRUE	95787	89502	85094	981	3427	6285	100	93.4386	88.8367	3.57773	1.02415	8337.73	2005.37	5672.57	4986.46	1176.11	3493.93	4676.03	4527.32	3698.23	4225.61	4.15562	10
barcode14	field	no	15272	TRUE	Burkina Faso	KAYA	IRSS	2025-04-11_irss_002_kaya_kdg	TRUE	122461	113391	106732	1031	5628	9070	100	92.5936	87.1559	4.59575	0.841901	10698.7	2581.14	6582.52	5228.25	1656.47	4438.38	2514.88	5277.84	5222.45	5269.53	4.25248	10
barcode15	field	no	19000	TRUE	Burkina Faso	KAYA	IRSS	2025-04-11_irss_002_kaya_kdg	TRUE	84551	80159	76374	812	2973	4392	100	94.8055	90.3289	3.51622	0.960367	8045.91	1462.93	3730.94	3641.41	1630.68	4143.15	1752.97	5152.02	4201.31	3866.39	5.49609	10
barcode16	field	no	22965	TRUE	Burkina Faso	KAYA	IRSS	2025-04-11_irss_002_kaya_kdg	TRUE	119693	117174	113229	1016	2929	2519	100	97.8954	94.5995	2.44709	0.848838	8472.44	2186.83	8342.53	12842.9	1721.36	5900.7	3798.65	9603.86	4464.85	6479.43	5.87016	10
barcode17	field	no	57905	TRUE	Burkina Faso	KAYA	IRSS	2025-04-11_irss_002_kaya_kdg	TRUE	93114	87912	84195	1228	2489	5202	100	94.4133	90.4214	2.67307	1.31881	7439.32	1789.95	6388.5	8011.81	1112.55	2979.49	4161.1	3831.29	2893.25	4207.14	4.4735	10
barcode18	field	no	78912	TRUE	Burkina Faso	KAYA	IRSS	2025-04-11_irss_002_kaya_kdg	TRUE	81306	79050	76078	910	2062	2256	100	97.2253	93.57	2.5361	1.11923	9395.19	2219.49	6129.28	3982.51	1139.09	3162.97	3232.78	2892.77	2329.43	3756.69	4.23114	10
barcode19	field	no	147926	TRUE	Burkina Faso	KAYA	IRSS	2025-04-11_irss_002_kaya_kdg	TRUE	78656	76239	72233	674	3332	2417	100	96.9271	91.8341	4.23617	0.856896	6510.19	1170.65	3784.39	3770.69	1474.03	4317.38	1606.45	4937.93	4147.1	3623.2	5.55642	10
barcode20	field	no	296459	TRUE	Burkina Faso	KAYA	IRSS	2025-04-11_irss_002_kaya_kdg	TRUE	74727	72971	69372	866	2733	1756	100	97.6501	92.8339	3.65731	1.15889	5987.91	1535.65	4529.69	4314.92	1252.4	3660.83	4423.43	3420.33	2832.41	3516.19	3.89673	10
barcode21	field	no	493000	TRUE	Burkina Faso	KAYA	IRSS	2025-04-11_irss_002_kaya_kdg	TRUE	78364	75815	74173	733	909	2549	100	96.7472	94.6519	1.15997	0.935378	11188.2	1334.42	542.964	1512.81	906.098	3684.17	319.917	6116.91	5957.62	3678.44	34.8634	10
barcode22	field	no	594000	TRUE	Burkina Faso	KAYA	IRSS	2025-04-11_irss_002_kaya_kdg	TRUE	88548	84200	80136	1454	2610	4348	100	95.0897	90.5001	2.94755	1.64205	5943.38	1976.61	5179.37	5059.45	1287.91	3898.21	4841.33	3939.81	3141.7	3854.89	3.00533	10
barcode25	field	no	539	TRUE	Burkina Faso	KOUDOUGOU	IRSS	2025-04-11_irss_002_kaya_kdg	TRUE	13305	3987	3939	7	41	9318	100	29.9662	29.6054	0.308155	0.0526118	733.513	0.150039	3.76228	2.29088	0	47.2105	0	582.665	561.753	193.174	733.513	3
barcode26	field	no	750	TRUE	Burkina Faso	KOUDOUGOU	IRSS	2025-04-11_irss_002_kaya_kdg	TRUE	101479	89484	84434	836	4214	11995	100	88.1798	83.2034	4.15258	0.823816	9315.03	1448.74	4799.78	4010.87	1420.84	3976.83	2013.31	5876.71	5295.96	4368.76	6.42531	10
barcode27	field	no	1072	TRUE	Burkina Faso	KOUDOUGOU	IRSS	2025-04-11_irss_002_kaya_kdg	TRUE	91255	87784	84458	1113	2213	3471	100	96.1964	92.5516	2.42507	1.21966	4097.04	2102.46	5550.32	5842.77	2374.58	6161.87	2480.37	8878.15	1708.24	4610.41	5.1942	10
barcode28	field	no	1196	TRUE	Burkina Faso	KOUDOUGOU	IRSS	2025-04-11_irss_002_kaya_kdg	TRUE	122548	115724	109278	988	5458	6824	100	94.4316	89.1716	4.45377	0.806215	12574.7	1789.01	4455.98	4905.06	1795.24	5753.61	2479.86	8354.35	8424.3	5825.99	7.02496	10
barcode29	field	no	1650	TRUE	Burkina Faso	KOUDOUGOU	IRSS	2025-04-11_irss_002_kaya_kdg	TRUE	81475	79688	77216	551	1921	1787	100	97.8067	94.7726	2.35778	0.676281	12314.2	714.46	702.465	915.484	1199.17	4019.12	231.666	6358.71	6446.61	4222.72	52.9264	10
barcode30	field	no	2633	TRUE	Burkina Faso	KOUDOUGOU	IRSS	2025-04-11_irss_002_kaya_kdg	TRUE	102368	99826	94254	856	4716	2542	100	97.5168	92.0737	4.60691	0.836199	10439.5	1714.73	5392.47	5164.57	1285.83	4868.04	2590.63	5724.83	5960.84	4974.55	6.08462	10
barcode31	field	no	3634	TRUE	Burkina Faso	KOUDOUGOU	IRSS	2025-04-11_irss_002_kaya_kdg	TRUE	68863	65383	62401	401	2581	3480	100	94.9465	90.6162	3.74802	0.582316	6980.01	631.133	2380.65	3929.65	891.392	3052.77	553.096	5164.96	5411.95	3477.56	12.5971	10
barcode32	field	no	8616	TRUE	Burkina Faso	KOUDOUGOU	IRSS	2025-04-11_irss_002_kaya_kdg	TRUE	89151	86435	81417	899	4119	2716	100	96.9535	91.3248	4.62025	1.0084	7748.93	1146.91	5761.17	8425.39	1231.77	4358.05	2197.24	6663.33	4388.28	4732.87	7.33975	10
barcode33	field	no	10082	TRUE	Burkina Faso	KOUDOUGOU	IRSS	2025-04-11_irss_002_kaya_kdg	TRUE	106914	101737	95544	1087	5106	5177	100	95.1578	89.3653	4.7758	1.01671	14065.2	2224.41	5212.82	4604.48	1640.54	4028.93	2297.69	4625.06	3992.07	4982.06	6.32027	10
barcode34	field	no	12496	TRUE	Burkina Faso	KOUDOUGOU	IRSS	2025-04-11_irss_002_kaya_kdg	TRUE	88749	84575	78953	1354	4268	4174	100	95.2968	88.9621	4.80907	1.52565	7045.55	1434.93	5097.16	4522.35	1782.8	3331.27	2383.28	5412.3	4142.68	3995.56	4.90661	10
barcode35	field	no	14410	TRUE	Burkina Faso	KOUDOUGOU	IRSS	2025-04-11_irss_002_kaya_kdg	TRUE	84224	80449	74443	578	5428	3775	100	95.5179	88.3869	6.44472	0.686265	10101.7	1051.19	3663.55	3280.97	912.931	3057.9	1876.11	4147.21	3844.69	3820.92	9.60058	10
barcode36	field	no	22743	TRUE	Burkina Faso	KOUDOUGOU	IRSS	2025-04-11_irss_002_kaya_kdg	TRUE	86655	83896	78701	746	4449	2759	100	96.8161	90.8211	5.13415	0.860885	7673.65	1907.68	3567.98	3543.09	1180.47	3057.22	1883.52	4992.52	4728.3	3895.39	4.07194	10
barcode37	field	no	29478	TRUE	Burkina Faso	KOUDOUGOU	IRSS	2025-04-11_irss_002_kaya_kdg	TRUE	80987	77470	71954	600	4916	3517	100	95.6573	88.8464	6.07011	0.74086	8990.53	1366.87	4015.88	3646.35	1468.83	2724.66	2936.4	4065.11	3719.74	3650.12	6.57264	10
barcode38	field	no	35082	TRUE	Burkina Faso	KOUDOUGOU	IRSS	2025-04-11_irss_002_kaya_kdg	TRUE	96243	92471	86030	736	5705	3772	100	96.0808	89.3883	5.9277	0.764731	10624.7	1167.93	3533.87	3524.52	941.951	3551.07	1381.77	5346.11	6095.46	4319.15	9.08925	10
barcode39	field	no	66311	TRUE	Burkina Faso	KOUDOUGOU	IRSS	2025-04-11_irss_002_kaya_kdg	TRUE	88813	84979	78704	739	5536	3834	100	95.6831	88.6177	6.23332	0.832085	7509.24	1463.08	5174.07	4441.83	1221.95	3794.83	2061.54	3436.99	3725.6	3854.66	5.12897	10
barcode40	field	no	68418	TRUE	Burkina Faso	KOUDOUGOU	IRSS	2025-04-11_irss_002_kaya_kdg	TRUE	113019	108309	100657	1014	6638	4710	100	95.8326	89.062	5.87335	0.897194	9683.91	1636.09	7520.65	9719.5	1309.78	4037.51	3711.21	5740.21	5310.72	5390.3	5.93705	10
barcode41	field	no	72628	TRUE	Burkina Faso	KOUDOUGOU	IRSS	2025-04-11_irss_002_kaya_kdg	TRUE	1110	17	17	0	0	1093	100	1.53153	1.53153	0	0	2.09393	1.12804	0.696085	0.519216	1.8588	1.90543	0	0.55615	0.735099	1.03705	2.09393	0
barcode42	field	no	88981	TRUE	Burkina Faso	KOUDOUGOU	IRSS	2025-04-11_irss_002_kaya_kdg	TRUE	99090	96478	90763	1056	4659	2612	100	97.364	91.5965	4.70179	1.0657	14094.8	1700.39	6245.28	4659.38	1334.86	2925.46	3294.6	3631.85	3030.7	4541.39	8.28429	10
barcode43	field	no	92972	TRUE	Burkina Faso	KOUDOUGOU	IRSS	2025-04-11_irss_002_kaya_kdg	TRUE	80919	78710	73773	751	4186	2209	100	97.2701	91.1689	5.17307	0.928089	6411.82	1738.95	4313.95	4209.78	1198.82	4103.49	3141.21	3982.96	3780.8	3700.07	3.68507	10
barcode44	field	no	137740	TRUE	Burkina Faso	KOUDOUGOU	IRSS	2025-04-11_irss_002_kaya_kdg	TRUE	86077	83622	78504	794	4324	2455	100	97.1479	91.2021	5.02341	0.92243	6849.78	1731.11	5057.18	4590.43	1086.54	4310.88	3654.09	4038.31	3228.28	3819.29	3.95459	10
barcode45	field	no	188674	TRUE	Burkina Faso	KOUDOUGOU	IRSS	2025-04-11_irss_002_kaya_kdg	TRUE	38515	30401	29670	276	455	8114	100	78.9329	77.0349	1.18136	0.716604	3721.36	147.465	48.1879	183.13	518.289	3566.9	59.14	2007.71	2023.41	1596.56	75.656	9
barcode46	field	no	255353	TRUE	Burkina Faso	KOUDOUGOU	IRSS	2025-04-11_irss_002_kaya_kdg	TRUE	75288	73113	67828	716	4569	2175	100	97.1111	90.0914	6.0687	0.951015	6670.43	1315.32	4509.2	3891.29	1049.8	2670.05	3062.42	3438.64	3274.57	3330.81	5.0675	10
barcode33	field	no	506	TRUE	Burkina Faso	bobo	IRSS	2025-04-16_irss_Bobo_zod	TRUE	8699	7482	7329	52	101	1217	100	86.0099	84.2511	1.16105	0.59777	839.053	0	0	1.15072	82.9838	726.139	0	553.874	1200.29	416.797	1200.29	6
barcode34	field	no	717	TRUE	Burkina Faso	bobo	IRSS	2025-04-16_irss_Bobo_zod	TRUE	1423	11	10	0	1	1412	100	0.773015	0.702741	0.0702741	0	1.74855	0	0	0	0	0	0	0	2.49172	0.42996	2.49172	0
barcode35	field	no	899	TRUE	Burkina Faso	bobo	IRSS	2025-04-16_irss_Bobo_zod	TRUE	44580	43699	41817	556	1326	881	100	98.0238	93.8022	2.97443	1.2472	6622.49	277.244	31.5715	605.876	890.15	3682.53	112.612	3873.78	3542.89	2366.99	203.322	9
barcode36	field	no	1001	TRUE	Burkina Faso	bobo	IRSS	2025-04-16_irss_Bobo_zod	TRUE	39810	38498	36975	671	852	1312	100	96.7043	92.8787	2.14017	1.68551	6384.84	54.6104	28.7117	593.523	520.53	5206.8	71.9199	2866.08	1659.8	2117.22	214.893	9
barcode37	field	no	1799	TRUE	Burkina Faso	bobo	IRSS	2025-04-16_irss_Bobo_zod	TRUE	50381	48730	45265	593	2872	1651	100	96.723	89.8454	5.70056	1.17703	8835.48	413.247	233.5	1527.9	1189.43	2277.23	458.077	4291.51	3692.45	2542.1	37.678	10
barcode38	field	no	3059	TRUE	Burkina Faso	bobo	IRSS	2025-04-16_irss_Bobo_zod	TRUE	29943	29257	27586	259	1412	686	100	97.709	92.1284	4.71563	0.864977	4061.39	243.19	155.81	1333.47	640.601	1912.22	261.103	2946.99	2360.17	1579.96	25.9001	10
barcode39	field	no	4336	TRUE	Burkina Faso	bobo	IRSS	2025-04-16_irss_Bobo_zod	TRUE	1061	38	20	18	0	1023	100	3.58153	1.88501	0	1.69651	0.210983	0	0	0	0	0	0	0.134759	1.08113	0.238692	1.08113	0
barcode40	field	no	5156	TRUE	Burkina Faso	bobo	IRSS	2025-04-16_irss_Bobo_zod	TRUE	5338	5072	4854	31	187	266	100	95.0169	90.9329	3.50318	0.580742	549.269	87.9128	59.7196	443.07	128.863	307.381	123.193	519.586	371.828	297.018	9.04599	10
barcode41	field	no	6322	TRUE	Burkina Faso	bobo	IRSS	2025-04-16_irss_Bobo_zod	TRUE	300	26	16	10	0	274	100	8.66667	5.33333	0	3.33333	1.0737	0	0	0	0	0.934211	0	0	0.405629	0.241354	1.0737	0
barcode42	field	no	7330	TRUE	Burkina Faso	bobo	IRSS	2025-04-16_irss_Bobo_zod	TRUE	83189	82011	75986	2198	3827	1178	100	98.5839	91.3414	4.60037	2.64218	12370.8	876.401	567.468	2825.14	1876.2	6004.41	889.281	6622.57	5239.67	4170.96	21.7616	10
barcode43	field	no	8988	TRUE	Burkina Faso	bobo	IRSS	2025-04-16_irss_Bobo_zod	TRUE	51301	50235	48600	408	1227	1066	100	97.9221	94.735	2.39177	0.795306	11652.9	104.991	2.68897	32.0264	210.254	2493.73	5.04432	3562.75	5293.57	2720.01	3158.84	7
barcode44	field	no	10132	TRUE	Burkina Faso	bobo	IRSS	2025-04-16_irss_Bobo_zod	TRUE	91566	88768	81595	2016	5157	2798	100	96.9443	89.1106	5.632	2.20169	12873.4	1364.04	1399.59	4991.13	2394.34	5194.32	2660.57	6475.44	3898.31	4514.66	9.43074	10
barcode45	field	no	12278	TRUE	Burkina Faso	bobo	IRSS	2025-04-16_irss_Bobo_zod	TRUE	98194	94555	85911	2294	6350	3639	100	96.2941	87.4911	6.46679	2.33619	12413.7	780.61	1901.38	6168.01	3023.79	6121.88	2610.47	7078.25	4384.8	4815.39	15.8822	10
barcode46	field	no	144750	TRUE	Burkina Faso	bobo	IRSS	2025-04-16_irss_Bobo_zod	TRUE	70060	68994	63340	1070	4584	1066	100	98.4784	90.4082	6.54296	1.52726	14103.3	614.211	364.733	2202.05	1084.11	3391.69	714.239	4772.52	4614.06	3440.37	38.5617	10
barcode47	field	no	15282	TRUE	Burkina Faso	bobo	IRSS	2025-04-16_irss_Bobo_zod	TRUE	24939	24054	23587	262	205	885	100	96.4513	94.5788	0.822006	1.05056	4999.76	70.5247	2.20427	14.7189	186.836	1021.71	5.7084	1214.87	2940.47	1219.57	1560.34	7
barcode48	field	no	17205	TRUE	Burkina Faso	bobo	IRSS	2025-04-16_irss_Bobo_zod	TRUE	1887	159	107	51	1	1728	100	8.42607	5.67038	0.0529942	2.7027	1.46821	0.290652	0	0.161266	0	0.233553	0	0.963636	0.442053	0.420101	1.46821	0
barcode49	field	no	20307	TRUE	Burkina Faso	bobo	IRSS	2025-04-16_irss_Bobo_zod	TRUE	2264	276	239	32	5	1988	100	12.1908	10.5565	0.220848	1.41343	9.95376	0	0.340925	0.74529	0	2.60855	1.74495	2.30053	7.00166	2.90928	9.95376	0
barcode50	field	no	26875	TRUE	Burkina Faso	bobo	IRSS	2025-04-16_irss_Bobo_zod	TRUE	90130	88586	81715	1201	5670	1544	100	98.2869	90.6635	6.29091	1.33252	12354.1	1223.68	1260.63	3990.95	1889.83	5478.04	974.27	6622.03	6233.24	4417.17	12.6673	10
barcode51	field	no	30416	TRUE	Burkina Faso	bobo	IRSS	2025-04-16_irss_Bobo_zod	TRUE	73078	71626	67138	1128	3360	1452	100	98.0131	91.8717	4.59783	1.54356	11870.7	403.545	256.656	1576.55	1652.34	5925.68	215.327	6102.35	4804.06	3589.7	54.8738	10
barcode52	field	no	46234	TRUE	Burkina Faso	bobo	IRSS	2025-04-16_irss_Bobo_zod	TRUE	69706	68418	63315	1111	3992	1288	100	98.1522	90.8315	5.72691	1.59384	7205.47	1349.78	2321.07	5293.02	1482.3	4776.34	1798.88	4873.5	3356.55	3472.77	5.33429	10
barcode53	field	no	58915	TRUE	Burkina Faso	bobo	IRSS	2025-04-16_irss_Bobo_zod	TRUE	70961	69582	65375	1264	2943	1379	100	98.0567	92.1281	4.14735	1.78126	11075.8	471.945	228.442	1824.85	1861.16	4932.45	203.83	6244.88	4792.5	3544.82	54.0731	10
barcode54	field	no	170400	TRUE	Burkina Faso	bobo	IRSS	2025-04-16_irss_Bobo_zod	TRUE	68326	67436	62687	1308	3441	890	100	98.6974	91.7469	5.03615	1.91435	8639.67	2615.71	3608.43	4615.47	1325.99	3081.94	3080.89	3051.8	1769.14	3427.06	4.88079	10
barcode01	field	no	16000	TRUE	C√¥te d'Ivoire		CHUB	2025-04-29_PLASMO-MVP-CHUB-RUN03	TRUE	39531	15378	14603	620	155	24153	100	38.9011	36.9406	0.392097	1.56839	1132.44	195.405	176.098	591.814	213.149	572.218	592.147	552.629	686.454	561.409	6.39442	10
barcode02	field	no		FALSE	C√¥te d'Ivoire		CHUB	2025-04-29_PLASMO-MVP-CHUB-RUN03	TRUE	30160	17874	16373	1183	318	12286	100	59.2639	54.2871	1.05438	3.92241	937.53	248.388	482.288	948.076	211.21	521.76	629.635	518.937	516.935	543.602	3.80161	10
barcode03	field	no	3000	TRUE	C√¥te d'Ivoire		CHUB	2025-04-29_PLASMO-MVP-CHUB-RUN03	TRUE	33907	16919	16324	388	207	16988	100	49.8983	48.1435	0.610493	1.14431	1206.06	239.207	545.107	822.384	223.737	619.598	729.117	701.405	922.339	667.131	5.02093	10
barcode04	field	no	5000	TRUE	C√¥te d'Ivoire		CHUB	2025-04-29_PLASMO-MVP-CHUB-RUN03	TRUE	25926	11829	11300	390	139	14097	100	45.626	43.5856	0.536141	1.50428	773.269	189.698	368.772	571.844	203.083	562.345	604.532	494.511	565.786	522.968	4.69766	10
barcode05	field	no		FALSE	C√¥te d'Ivoire		CHUB	2025-04-29_PLASMO-MVP-CHUB-RUN03	TRUE	8006	20	7	11	2	7986	100	0.249813	0.0874344	0.0249813	0.137397	0	0	0	0	0	0	0	0.824599	0.60596	0.143056	0.824599	0
barcode06	field	no	35000	TRUE	C√¥te d'Ivoire		CHUB	2025-04-29_PLASMO-MVP-CHUB-RUN03	TRUE	21347	13172	12737	298	137	8175	100	61.7042	59.6665	0.641776	1.39598	1635.65	131.784	376.749	699.047	156.788	475.863	450.282	612.634	603.093	560.847	12.3181	10
barcode07	field	no	16000	TRUE	C√¥te d'Ivoire		CHUB	2025-04-29_PLASMO-MVP-CHUB-RUN03	TRUE	50270	20465	19605	634	226	29805	100	40.7102	38.9994	0.449572	1.26119	1095.77	461.442	628.134	965.351	313.07	965.729	1043.98	753.449	799.096	847.835	3.14056	10
barcode08	field	no	8000	TRUE	C√¥te d'Ivoire		CHUB	2025-04-29_PLASMO-MVP-CHUB-RUN03	TRUE	22094	6927	6563	300	64	15167	100	31.3524	29.7049	0.289671	1.35783	804.039	102.249	9.69324	195.373	122.812	231.85	125.324	361.424	349.26	266.866	75.1913	9
barcode09	field	no	68000	TRUE	C√¥te d'Ivoire		CHUB	2025-04-29_PLASMO-MVP-CHUB-RUN03	TRUE	33701	11632	10848	642	142	22069	100	34.5153	32.189	0.421352	1.90499	583.616	217.446	250.083	495.009	156.209	346.459	409.705	315.29	360.742	365.552	2.67167	10
barcode10	field	no	4000	TRUE	C√¥te d'Ivoire		CHUB	2025-04-29_PLASMO-MVP-CHUB-RUN03	TRUE	29885	364	266	80	18	29521	100	1.218	0.890079	0.0602309	0.267693	1.38006	0	0.288968	0	0	30.2615	0	15.4588	0	8.59935	38.6041	0
barcode11	field	no	8000	TRUE	C√¥te d'Ivoire		CHUB	2025-04-29_PLASMO-MVP-CHUB-RUN03	TRUE	33216	15012	14359	459	194	18204	100	45.1951	43.2292	0.584056	1.38186	968.669	264.431	483.619	655.825	253.997	586.202	743.691	515.136	698.094	571.481	3.64942	10
barcode12	field	no	15000	TRUE	C√¥te d'Ivoire		CHUB	2025-04-29_PLASMO-MVP-CHUB-RUN03	TRUE	8012	6350	6048	141	161	1662	100	79.2561	75.4868	2.00949	1.75986	404.139	74.7753	206.712	414.503	82.9707	193.216	229.388	228.587	256.379	224.738	5.47016	10
barcode14	field	no	3000	TRUE	C√¥te d'Ivoire		CHUB	2025-04-29_PLASMO-MVP-CHUB-RUN03	TRUE	32166	196	51	125	20	31970	100	0.609339	0.158553	0.0621775	0.388609	1.72254	0	0	0.27581	0	0	0	0	0.471854	0.247021	1.72254	0
barcode15	field	no	17000	TRUE	C√¥te d'Ivoire		CHUB	2025-04-29_PLASMO-MVP-CHUB-RUN03	TRUE	28385	16207	15275	633	299	12178	100	57.0971	53.8136	1.05337	2.23005	936.981	398.615	408.819	857.988	185.857	449.314	705.543	421.662	471.252	544.165	2.34471	10
barcode16	field	no	17000	TRUE	C√¥te d'Ivoire		CHUB	2025-04-29_PLASMO-MVP-CHUB-RUN03	TRUE	27628	22220	21064	652	504	5408	100	80.4257	76.2415	1.82424	2.35992	1341.97	425.644	732.386	1175.63	389.946	802.215	1252.54	740.89	928.435	854.124	3.1454	10
barcode17	field	no	10000	TRUE	C√¥te d'Ivoire		CHUB	2025-04-29_PLASMO-MVP-CHUB-RUN03	TRUE	23216	13165	12889	96	180	10051	100	56.7066	55.5177	0.775327	0.413508	2182.37	0.440691	0.406406	1.76714	0.714506	54.6505	0	138.135	1733.15	632.14	2209.77	5
barcode18	field	no	600	TRUE	C√¥te d'Ivoire		CHUB	2025-04-29_PLASMO-MVP-CHUB-RUN03	TRUE	19952	434	348	77	9	19518	100	2.17522	1.74419	0.0451083	0.385926	51.1965	0	0	0	11.9483	31.4416	0	0	0	13.8743	51.1965	1
barcode19	field	no	2100	TRUE	C√¥te d'Ivoire		CHUB	2025-04-29_PLASMO-MVP-CHUB-RUN03	TRUE	33995	25367	24110	825	432	8628	100	74.6198	70.9222	1.27078	2.42683	1199.63	544.251	977.762	1565.49	371.25	823.401	1095.89	890.624	901.454	912.192	2.87115	10
barcode20	field	no		FALSE	C√¥te d'Ivoire		CHUB	2025-04-29_PLASMO-MVP-CHUB-RUN03	TRUE	19494	13275	12788	329	158	6219	100	68.0979	65.5997	0.810506	1.6877	945.332	202.392	513.136	724.047	220.406	459.541	609.638	567.636	596.258	533.195	4.64783	10
barcode21	field	no	2100	TRUE	C√¥te d'Ivoire		CHUB	2025-04-29_PLASMO-MVP-CHUB-RUN03	TRUE	20934	56	23	33	0	20878	100	0.267507	0.109869	0	0.157638	0.82948	0.274156	0	0.238885	0	0.428454	0	0.453476	0	0.364091	1.41646	0
barcode22	field	no	8000	TRUE	C√¥te d'Ivoire		CHUB	2025-04-29_PLASMO-MVP-CHUB-RUN03	TRUE	27407	22126	21433	403	290	5281	100	80.7312	78.2026	1.05812	1.47043	1177.5	522.235	813.144	1461.1	261.974	877.627	1050.95	774.323	785.599	964.263	3.66599	10
barcode23	field	no	6200	TRUE	C√¥te d'Ivoire		CHUB	2025-04-29_PLASMO-MVP-CHUB-RUN03	TRUE	26140	16290	15734	349	207	9850	100	62.3183	60.1913	0.79189	1.33512	1491.4	193.126	481.522	678.1	279.549	679.035	552.596	762.189	957.901	683.921	7.68264	10
barcode24	field	no	100	TRUE	C√¥te d'Ivoire		CHUB	2025-04-29_PLASMO-MVP-CHUB-RUN03	TRUE	22397	152	43	95	14	22245	100	0.678662	0.19199	0.0625084	0.424164	0.773121	0.979576	0.918149	0	0	0.313322	0	0	2.03311	0.593859	2.03311	0
barcode25	field	no		FALSE	C√¥te d'Ivoire		CHUB	2025-04-29_PLASMO-MVP-CHUB-RUN03	TRUE	24816	15666	14879	526	261	9150	100	63.1286	59.9573	1.05174	2.1196	1698.6	248.92	315.875	753.497	146.33	443.815	319.18	485.975	483.427	558.395	6.79659	10
barcode26	field	no	1200	TRUE	C√¥te d'Ivoire		CHUB	2025-04-29_PLASMO-MVP-CHUB-RUN03	TRUE	16559	77	27	43	7	16482	100	0.465004	0.163053	0.0422731	0.259678	0	0.0400628	0	0.549359	0	0.367599	1.3888	0	0	0.234582	1.3888	0
barcode27	field	no	7600	TRUE	C√¥te d'Ivoire		CHUB	2025-04-29_PLASMO-MVP-CHUB-RUN03	TRUE	31111	22643	21862	463	318	8468	100	72.7813	70.271	1.02215	1.48822	2387.9	296.741	52.2512	538.996	211.144	1161.48	91.4044	1479.18	1498.76	1029.58	48.4115	10
barcode28	field	no	800	TRUE	C√¥te d'Ivoire		CHUB	2025-04-29_PLASMO-MVP-CHUB-RUN03	TRUE	16249	93	29	54	10	16156	100	0.572343	0.178473	0.0615422	0.332328	0.163295	0	0	0	0	0.777138	0	0	0	0.127215	0.331719	0
barcode29	field	no	25000	TRUE	C√¥te d'Ivoire		CHUB	2025-04-29_PLASMO-MVP-CHUB-RUN03	TRUE	35392	24552	23406	723	423	10840	100	69.3716	66.1336	1.19519	2.04283	1888.33	368.557	732.735	1252.47	278.167	792.86	773.708	814.489	953.864	929.449	5.1097	10
barcode30	field	no	15000	TRUE	C√¥te d'Ivoire		CHUB	2025-04-29_PLASMO-MVP-CHUB-RUN03	TRUE	32371	16596	15440	893	263	15775	100	51.2681	47.697	0.812456	2.75864	1559.18	199.498	42.2904	592.012	188.221	619.486	199.861	724.718	799.629	551.253	36.0168	9
barcode04	field	yes	920	TRUE	Nigeria	Ogbomoso	LAUTECH	2024-04-11_lautech-run2	TRUE	84545	53680	50888	2293	499	30865	100	63.4928	60.1904	0.590218	2.71217	3663.12	485.637	180.93	40.1115	3522.09	8694.89	691.947	2210.92	2174.45	2305.07	89.1021	9
barcode05	field	yes	120	TRUE	Nigeria	Ogbomoso	LAUTECH	2024-04-11_lautech-run2	TRUE	59372	47651	45336	1638	677	11721	100	80.2584	76.3592	1.14027	2.75888	3786.41	1388.24	127.028	49.361	2004.06	5276.36	13.1516	2579.87	2490.32	1993.11	267.56	8
barcode06	field	yes	80	TRUE	Nigeria	Ogbomoso	LAUTECH	2024-04-11_lautech-run2	TRUE	51541	4570	4452	60	58	46971	100	8.86673	8.63778	0.112532	0.116412	919.553	7.70228	72.6491	6.7792	3.96142	14.3002	7.73095	240.378	341.551	203.355	118.207	5
barcode07	field	yes	240	TRUE	Nigeria	Ogbomoso	LAUTECH	2024-04-11_lautech-run2	TRUE	65333	16569	16147	92	330	48764	100	25.3608	24.7149	0.505105	0.140817	1601.35	331.665	12.8925	20.2562	6.95833	519.856	294.423	2340.24	1144.8	736.998	168.453	7
barcode08	field	yes	480	TRUE	Nigeria	Ogbomoso	LAUTECH	2024-04-11_lautech-run2	TRUE	38827	18765	18238	387	140	20062	100	48.3298	46.9725	0.360574	0.996729	1179.27	16.8437	10.1431	5.87867	4.8071	2991.05	9.56843	1012.32	1558.43	791.477	226.559	5
barcode09	field	yes		FALSE	Nigeria	Ogbomoso	LAUTECH	2024-04-11_lautech-run2	TRUE	52763	5591	5053	511	27	47172	100	10.5964	9.57679	0.0511722	0.968482	41.4928	4.48075	8.6306	9.26074	6.67593	1562.74	11.542	404.978	7.23841	207.179	73.8908	2
barcode10	field	yes		FALSE	Nigeria	Ogbomoso	LAUTECH	2024-04-11_lautech-run2	TRUE	109817	46201	44503	811	887	63616	100	42.0709	40.5247	0.807707	0.738501	4923.9	828.421	596.315	93.8222	556.305	2283.96	1351.61	2578.38	1394.24	1928.18	51.9277	10
barcode11	field	yes	520	TRUE	Nigeria	Ogbomoso	LAUTECH	2024-04-11_lautech-run2	TRUE	197676	175358	170935	2231	2192	22318	100	88.7098	86.4723	1.10889	1.12861	17354.8	3554.07	7719.9	4560.51	2492.67	9709.31	11295.6	10446.5	8403.76	8404.88	4.8817	10
barcode12	field	yes		FALSE	Nigeria	Ogbomoso	LAUTECH	2024-04-11_lautech-run2	TRUE	13811	4244	4172	36	36	9567	100	30.7291	30.2078	0.260662	0.260662	378.29	109.095	116.916	4.33459	3.62037	2.4852	174.642	254.017	454.293	150.166	91.5681	6
barcode13	field	yes		FALSE	Nigeria	Ogbomoso	LAUTECH	2024-04-11_lautech-run2	TRUE	162630	142026	138310	2230	1486	20604	100	87.3308	85.0458	0.913731	1.37121	18523.8	2577	2248.79	918.382	2657.69	7927.68	4045.03	10754.1	10297.6	6959.91	20.1481	10
barcode14	field	yes	360	TRUE	Nigeria	Ogbomoso	LAUTECH	2024-04-11_lautech-run2	TRUE	158648	131061	127062	2511	1488	27587	100	82.6112	80.0905	0.937925	1.58275	17500.9	2291.93	3051.44	1449.79	2851.47	5285.68	4686.43	8061.68	7000.1	6008.04	12.063	10
barcode15	field	yes		FALSE	Nigeria	Ogbomoso	LAUTECH	2024-04-11_lautech-run2	TRUE	137106	110861	107437	2169	1255	26245	100	80.8579	78.3605	0.91535	1.58199	8910.33	2559.57	5934.36	4393.81	2053.79	4886.31	7783.4	5986.39	5050.65	5204.33	3.47982	10
barcode16	field	yes	560	TRUE	Nigeria	Ogbomoso	LAUTECH	2024-04-11_lautech-run2	TRUE	15286	1822	1779	26	17	13464	100	11.9194	11.6381	0.111213	0.17009	20.026	52.7628	3.65125	3.0633	3.40123	117.2	124.667	192.997	207.245	73.312	51.0041	5
barcode17	field	yes	200	TRUE	Nigeria	Ogbomoso	LAUTECH	2024-04-11_lautech-run2	TRUE	159159	138865	134248	3072	1545	20294	100	87.2492	84.3484	0.970727	1.93015	15665.8	2066.95	4216.87	2294.86	2508.15	5149.61	7573.78	8792.03	7643.52	6350.93	7.57553	10
barcode22	field	yes		FALSE	Nigeria	Ogbomoso	LAUTECH	2024-04-11_lautech-run2	TRUE	142814	118420	114756	2003	1661	24394	100	82.919	80.3535	1.16305	1.40252	7856.32	4051.08	6332.82	5784.65	2716.11	5594.49	9505.81	5373.87	4655.6	5590.18	2.35759	10
barcode23	field	yes		FALSE	Nigeria	Ogbomoso	LAUTECH	2024-04-11_lautech-run2	TRUE	60989	42565	41266	1018	281	18424	100	69.7913	67.6614	0.460739	1.66915	2599.49	6.3912	12.9082	12.7506	2177.67	5769.96	2339.95	2289.14	3351.44	1948.88	453.437	7
barcode24	field	yes		FALSE	Nigeria	Ogbomoso	LAUTECH	2024-04-11_lautech-run2	TRUE	32710	2694	2633	45	16	30016	100	8.23601	8.04953	0.0489147	0.137573	31.7225	7.59544	7.52384	4.82743	8.17361	209.414	13.2838	233.968	290.523	112.508	54.5774	4
barcode25	field	yes		FALSE	Nigeria	Ogbomoso	LAUTECH	2024-04-11_lautech-run2	TRUE	107613	25148	24399	403	346	82465	100	23.3689	22.6729	0.321522	0.37449	3942.23	567.218	25.7744	65.257	2083.79	20.5025	867.67	1240.6	755.106	1133.31	147.239	8
barcode26	field	yes		FALSE	Nigeria	Ogbomoso	LAUTECH	2024-04-11_lautech-run2	TRUE	185101	160473	155486	3057	1930	24628	100	86.6948	84.0006	1.04267	1.65153	14501.8	5118.09	6629.82	6992.15	2377.04	5248.08	12578.4	5677.92	4316	7142.6	3.35922	10
barcode27	field	yes		FALSE	Nigeria	Ogbomoso	LAUTECH	2024-04-11_lautech-run2	TRUE	118020	96995	94317	1735	943	21025	100	82.1852	79.9161	0.799017	1.47009	8966.96	2125.39	2025.71	1065.05	2267	4462.35	6350.79	7945.59	5184.25	4765.48	8.41135	10
barcode28	field	yes	200	TRUE	Nigeria	Ogbomoso	LAUTECH	2024-04-11_lautech-run2	TRUE	85645	613	577	27	9	85032	100	0.715745	0.673711	0.0105085	0.0315255	51.8772	8.56952	14.5395	8.89073	8.23225	19.9474	22.4712	29.7465	73.7732	25.2413	7.70918	2
barcode29	field	yes	80	TRUE	Nigeria	Ogbomoso	LAUTECH	2024-04-11_lautech-run2	TRUE	36316	2146	2107	9	30	34170	100	5.90924	5.80185	0.0826082	0.0247825	737.275	5.08641	7.37082	2.57046	3.89506	13.7952	7.26516	13.7872	14.6672	82.3481	206.493	1
barcode30	field	yes	520	TRUE	Nigeria	Ogbomoso	LAUTECH	2024-04-11_lautech-run2	TRUE	36835	4988	4736	224	28	31847	100	13.5415	12.8573	0.0760147	0.608117	19.1026	6.34328	8.43488	4.73323	7.56867	1406.21	9.09176	13.1829	604.945	208.705	105.516	2
barcode31	field	yes	920	TRUE	Nigeria	Ogbomoso	LAUTECH	2024-04-11_lautech-run2	TRUE	54925	10690	10063	490	137	44235	100	19.4629	18.3213	0.249431	0.892126	587.25	4.86489	15.9331	4.6835	541.343	1449.63	12.4533	320.193	603.315	424.703	124.459	6
barcode04	field	yes	144	TRUE	Kenya	Kisumu	KEMRI	2024-07-26_MALARIA-CDC-EXPT3-MC-R2	TRUE	40059	33202	31561	990	651	6857	100	82.8827	78.7863	1.6251	2.47135	1559.69	926.588	1077.75	138.437	299.767	4717.61	556.206	1499.02	1605.77	1396.01	11.5161	10
barcode05	field	yes	112	TRUE	Kenya	Kisumu	KEMRI	2024-07-26_MALARIA-CDC-EXPT3-MC-R2	TRUE	26952	18524	17372	735	417	8428	100	68.7296	64.4553	1.5472	2.72707	926.052	366.477	587.618	573.056	614.03	1136.76	513.886	102.05	1237.81	716.331	12.0118	10
barcode06	field	yes	272	TRUE	Kenya	Kisumu	KEMRI	2024-07-26_MALARIA-CDC-EXPT3-MC-R2	TRUE	25493	14260	12880	708	672	11233	100	55.9369	50.5237	2.63602	2.77723	942.821	32.1532	55.1374	590.318	403.476	1614.73	443.438	165.595	270.437	531.548	28.4383	9
barcode07	field	yes	160	TRUE	Kenya	Kisumu	KEMRI	2024-07-26_MALARIA-CDC-EXPT3-MC-R2	TRUE	43683	31868	29645	776	1447	11815	100	72.9529	67.8639	3.3125	1.77643	1396.53	795.455	820.332	356.551	386.701	1990.63	1284.69	1572	1256.18	1222.76	6.6243	10
barcode08	field	yes	96	TRUE	Kenya	Kisumu	KEMRI	2024-07-26_MALARIA-CDC-EXPT3-MC-R2	TRUE	18984	12508	11580	528	400	6476	100	65.8871	60.9987	2.10704	2.78129	1111.86	755.124	5.64698	2.81613	277.333	1143.38	196.163	230.163	322.043	521.247	306.053	8
barcode09	field	yes	1120	TRUE	Kenya	Kisumu	KEMRI	2024-07-26_MALARIA-CDC-EXPT3-MC-R2	TRUE	32320	23248	21608	554	1086	9072	100	71.9307	66.8564	3.36015	1.71411	1281.2	329.377	765.143	342.24	136.675	1218.1	2189.23	776.671	673.627	897.08	6.62646	10
barcode10	field	yes	544	TRUE	Kenya	Kisumu	KEMRI	2024-07-26_MALARIA-CDC-EXPT3-MC-R2	TRUE	29677	23433	20315	807	2311	6244	100	78.9601	68.4537	7.78718	2.71928	763.608	260.443	630.377	378.495	110.713	1100.98	1630.17	846.297	613.263	729.297	6.23527	10
barcode11	field	yes	544	TRUE	Kenya	Kisumu	KEMRI	2024-07-26_MALARIA-CDC-EXPT3-MC-R2	TRUE	25520	18784	17608	395	781	6736	100	73.605	68.9969	3.06034	1.54781	685.137	207.731	444.964	288.33	265.187	951.889	1998.17	876.181	547.305	726.803	9.57298	10
barcode12	field	yes	608	TRUE	Kenya	Kisumu	KEMRI	2024-07-26_MALARIA-CDC-EXPT3-MC-R2	TRUE	17977	15300	14716	278	306	2677	100	85.1088	81.8602	1.70218	1.54642	897.267	504.024	431.507	366.356	138.049	951.72	1245.78	834.021	515.945	682.04	3.39119	10
barcode13	field	yes	720	TRUE	Kenya	Kisumu	KEMRI	2024-07-26_MALARIA-CDC-EXPT3-MC-R2	TRUE	30138	22152	19684	940	1528	7986	100	73.5019	65.3129	5.07001	3.11899	1076.6	453.163	285.276	32.425	242.835	1385.86	897.002	1274.45	754.876	812.834	51.6335	9
barcode14	field	yes	2048	TRUE	Kenya	Kisumu	KEMRI	2024-07-26_MALARIA-CDC-EXPT3-MC-R2	TRUE	14165	9849	8493	393	963	4316	100	69.5305	59.9576	6.79845	2.77444	387.786	82.4289	74.6512	152.861	60.4468	576.881	583.025	361.201	331.169	326.768	8.68758	10
barcode15	field	yes	2640	TRUE	Kenya	Kisumu	KEMRI	2024-07-26_MALARIA-CDC-EXPT3-MC-R2	TRUE	25839	18065	16431	560	1074	7774	100	69.9137	63.5899	4.15651	2.16727	666.455	586.47	304.017	447.414	508.695	454.797	1354.44	773.087	575.646	654.717	4.44054	10
barcode16	field	yes	5600	TRUE	Kenya	Kisumu	KEMRI	2024-07-26_MALARIA-CDC-EXPT3-MC-R2	TRUE	24756	21164	19264	635	1265	3592	100	85.4904	77.8155	5.10987	2.56503	766.116	668.273	551.232	444.864	302.883	1244.14	1495.58	801.088	512.414	795.324	3.35435	10
barcode17	field	yes	4160	TRUE	Kenya	Kisumu	KEMRI	2024-07-26_MALARIA-CDC-EXPT3-MC-R2	TRUE	25784	17857	16444	585	828	7927	100	69.2561	63.776	3.21129	2.26885	997.163	480.015	303.019	226.277	274.494	871.794	1116.51	489.864	435.97	601.927	4.91253	10
barcode18	field	yes	3680	TRUE	Kenya	Kisumu	KEMRI	2024-07-26_MALARIA-CDC-EXPT3-MC-R2	TRUE	20996	17843	16115	528	1200	3153	100	84.9829	76.7527	5.71537	2.51476	758.009	444.258	555.214	370.632	176.333	964.845	1266.89	686.736	545.977	643.27	3.40898	10
barcode19	field	yes	16800	TRUE	Kenya	Kisumu	KEMRI	2024-07-26_MALARIA-CDC-EXPT3-MC-R2	TRUE	22552	18132	16161	412	1559	4420	100	80.4009	71.6611	6.91291	1.82689	796.153	308.845	547.417	393.549	239.343	796.558	1129.88	641.724	628.97	619.787	3.6466	10
barcode20	field	yes	52500	TRUE	Kenya	Kisumu	KEMRI	2024-07-26_MALARIA-CDC-EXPT3-MC-R2	TRUE	18914	16517	14854	457	1206	2397	100	87.3268	78.5344	6.37623	2.4162	634.481	490.523	504.865	315.94	347.815	760.391	930.209	560.878	519.469	577.748	2.93497	10
barcode21	field	yes	30336	TRUE	Kenya	Kisumu	KEMRI	2024-07-26_MALARIA-CDC-EXPT3-MC-R2	TRUE	17889	14903	13628	388	887	2986	100	83.3082	76.1809	4.95835	2.16893	618.811	375.588	496.049	333.229	201.062	665.062	785.897	450.435	473.364	490.71	2.35137	10
barcode22	field	yes	14400	TRUE	Kenya	Kisumu	KEMRI	2024-07-26_MALARIA-CDC-EXPT3-MC-R2	TRUE	17057	12112	10858	415	839	4945	100	71.009	63.6571	4.9188	2.43302	427.371	263.426	381.322	262.247	333.399	568.211	708.79	511.651	454.722	433.03	2.69249	10
barcode23	field	yes	30064	TRUE	Kenya	Kisumu	KEMRI	2024-07-26_MALARIA-CDC-EXPT3-MC-R2	TRUE	15050	12439	10728	404	1307	2611	100	82.6512	71.2824	8.68439	2.68439	443.65	258.639	389.581	217.713	191.395	499.884	399.17	435.249	474.46	361.189	2.16933	10
barcode01	field	yes	80	TRUE	Kenya	Kisumu	KEMRI	2024-07-30_MALARIA-CDC-EXPT5-MC	TRUE	40350	8718	1881	4143	2694	31632	100	21.6059	4.66171	6.67658	10.2677	9.63584	4.99843	4.33452	3.06481	4.60648	12.537	8.00078	5.62781	5.6755	6.07112	2.98321	0
barcode02	field	yes	80	TRUE	Kenya	Kisumu	KEMRI	2024-07-30_MALARIA-CDC-EXPT5-MC	TRUE	60854	49024	44024	1515	3485	11830	100	80.56	72.3436	5.72682	2.48957	4343.3	738.337	1110.15	884.934	2.59259	5252.8	1641.14	1614.32	2088.72	2179.45	5.87458	9
barcode03	field	yes	86	TRUE	Kenya	Kisumu	KEMRI	2024-07-30_MALARIA-CDC-EXPT5-MC	TRUE	73194	65486	52982	2149	10355	7708	100	89.4691	72.3857	14.1473	2.93603	4601.55	158.395	1135.9	50.2344	562.871	3641.05	6408.5	3336.29	1412.7	2448.15	125.082	10
barcode04	field	yes	89	TRUE	Kenya	Kisumu	KEMRI	2024-07-30_MALARIA-CDC-EXPT5-MC	TRUE	30929	11498	2542	5222	3734	19431	100	37.1755	8.21882	12.0728	16.8838	12.3642	3.34643	6.3758	2.10399	0.858796	2.65872	6.8297	7.14118	4.1904	4.89806	3.98331	0
barcode05	field	yes	96	TRUE	Kenya	Kisumu	KEMRI	2024-07-30_MALARIA-CDC-EXPT5-MC	TRUE	45794	33109	24391	3993	4725	12685	100	72.2999	53.2624	10.3179	8.71948	4551.13	3885.64	978.5	3.9269	2.91898	5.9778	687.612	172.528	3.45364	1050.35	1021.89	6
barcode06	field	yes	96	TRUE	Kenya	Kisumu	KEMRI	2024-07-30_MALARIA-CDC-EXPT5-MC	TRUE	52998	44733	39835	1428	3470	8265	100	84.4051	75.1632	6.54742	2.69444	3134.45	1706.13	4113.23	2112.42	2.57022	2235.07	19.724	2897.55	1252.69	1922.14	198.477	8
barcode07	field	yes	112	TRUE	Kenya	Kisumu	KEMRI	2024-07-30_MALARIA-CDC-EXPT5-MC	TRUE	58842	42586	32731	3827	6028	16256	100	72.3735	55.6252	10.2444	6.50386	5379.61	231.113	18.2854	16.5162	3001.89	138.453	8.16874	74.6011	1185.19	1495.82	586.734	7
barcode08	field	yes	112	TRUE	Kenya	Kisumu	KEMRI	2024-07-30_MALARIA-CDC-EXPT5-MC	TRUE	34825	28206	24063	1129	3014	6619	100	80.9935	69.0969	8.6547	3.24192	4276.66	5.86803	24.9452	5.31047	466.661	733.662	420.834	3210.76	755.763	1234.63	677.709	7
barcode09	field	yes	128	TRUE	Kenya	Kisumu	KEMRI	2024-07-30_MALARIA-CDC-EXPT5-MC	TRUE	67293	46167	36680	4020	5467	21126	100	68.6059	54.5079	8.12417	5.97388	5904.47	12.4407	14.884	9.7159	4.06481	8913.22	223.95	12.7241	30.1424	1545.13	551.001	4
barcode10	field	yes	128	TRUE	Kenya	Kisumu	KEMRI	2024-07-30_MALARIA-CDC-EXPT5-MC	TRUE	57460	42039	36774	1995	3270	15421	100	73.1622	63.9993	5.69092	3.47198	4042.73	4.70542	3817.29	3176.92	149.14	297.535	13.1306	2574.1	1723.17	1580.2	956.27	7
barcode11	field	yes	137	TRUE	Kenya	Kisumu	KEMRI	2024-07-30_MALARIA-CDC-EXPT5-MC	TRUE	35460	4942	1216	1998	1728	30518	100	13.9368	3.42922	4.8731	5.63452	9.70376	4.78712	7.38078	3.02035	2.44907	4.83141	7.28694	6.68556	0.872517	5.16894	5.1822	0
barcode12	field	yes	144	TRUE	Kenya	Kisumu	KEMRI	2024-07-30_MALARIA-CDC-EXPT5-MC	TRUE	22086	8692	5613	1558	1521	13394	100	39.3552	25.4143	6.88672	7.05424	2342.22	2.25609	3.9274	4.3783	4.05556	2.87007	7.46034	4.51337	1.54636	237.698	919.833	1
barcode13	field	yes	144	TRUE	Kenya	Kisumu	KEMRI	2024-07-30_MALARIA-CDC-EXPT5-MC	TRUE	41959	33880	28196	1513	4171	8079	100	80.7455	67.1989	9.94066	3.6059	1950.27	31.7973	2968.55	1582.56	1308.34	1820.82	1172.78	1244.78	799.899	1294.13	90.5121	9
barcode14	field	yes	176	TRUE	Kenya	Kisumu	KEMRI	2024-07-30_MALARIA-CDC-EXPT5-MC	TRUE	29963	22037	17382	1177	3478	7926	100	73.5474	58.0115	11.6076	3.92818	1378.47	232.735	655.108	96.3255	131.4	1283.21	454.044	1037.01	595.331	639.922	14.1635	10
barcode15	field	yes	176	TRUE	Kenya	Kisumu	KEMRI	2024-07-30_MALARIA-CDC-EXPT5-MC	TRUE	25554	17341	12614	1186	3541	8213	100	67.8602	49.3621	13.8569	4.64115	1565.58	495.851	29.0206	683.715	18.598	940.87	375.747	7.27594	796.326	528.162	189.173	7
barcode16	field	yes	224	TRUE	Kenya	Kisumu	KEMRI	2024-07-30_MALARIA-CDC-EXPT5-MC	TRUE	31263	24479	20354	1542	2583	6784	100	78.3002	65.1057	8.26216	4.93235	1553.64	189.346	107.856	484.97	2361.08	2478.83	270.052	1390.61	342.556	1031.91	14.2724	10
barcode17	field	yes	224	TRUE	Kenya	Kisumu	KEMRI	2024-07-30_MALARIA-CDC-EXPT5-MC	TRUE	53067	40853	33804	1497	5552	12214	100	76.9838	63.7006	10.4622	2.82096	2754.06	1283.92	514.828	1486.81	77.1397	691.426	2542.78	720.044	1643.03	1355.72	5.33911	10
barcode18	field	yes	240	TRUE	Kenya	Kisumu	KEMRI	2024-07-30_MALARIA-CDC-EXPT5-MC	TRUE	62949	52531	44883	1574	6074	10418	100	83.4501	71.3006	9.64908	2.50044	3609.98	852.18	513.505	1446	451.26	3934.9	3438.36	2256.12	1580.96	2002.41	7.01642	10
barcode19	field	yes	240	TRUE	Kenya	Kisumu	KEMRI	2024-07-30_MALARIA-CDC-EXPT5-MC	TRUE	70218	53777	4876	18335	30566	16441	100	76.5858	6.94409	43.5301	26.1115	13.2182	3.26787	6.89893	4.34815	3.64198	3.88076	4.986	2.22567	2.17881	4.81403	4.15823	0
barcode20	field	yes	256	TRUE	Kenya	Kisumu	KEMRI	2024-07-30_MALARIA-CDC-EXPT5-MC	TRUE	55469	47908	42459	1255	4194	7561	100	86.369	76.5455	7.56098	2.26253	3116.88	738.621	1131.24	89.8576	12.6103	3703.47	6035.25	3007	1031.53	2129.55	66.4254	9
barcode21	field	yes	272	TRUE	Kenya	Kisumu	KEMRI	2024-07-30_MALARIA-CDC-EXPT5-MC	TRUE	58987	49707	42180	1917	5610	9280	100	84.2677	71.5073	9.51057	3.24987	2985.15	713.675	1551.82	202.625	1034.75	1781.68	4425.06	1871.3	1698.07	1820.92	21.7315	10
barcode22	field	yes	272	TRUE	Kenya	Kisumu	KEMRI	2024-07-30_MALARIA-CDC-EXPT5-MC	TRUE	70329	53567	45654	2384	5529	16762	100	76.1663	64.9149	7.86162	3.38978	2953.75	1587.52	3310.36	185.959	102.583	3688.38	5234.79	1789.71	685.338	2180.24	27.9998	10
barcode23	field	yes	304	TRUE	Kenya	Kisumu	KEMRI	2024-07-30_MALARIA-CDC-EXPT5-MC	TRUE	52732	43731	40053	982	2696	9001	100	82.9307	75.9558	5.11265	1.86225	3556	1049.63	641.307	2017.44	170.592	1879.8	5447.64	1873.64	1286.4	1970.91	8.48136	10
barcode24	field	yes	352	TRUE	Kenya	Kisumu	KEMRI	2024-07-30_MALARIA-CDC-EXPT5-MC	TRUE	49886	41202	37732	879	2591	8684	100	82.5923	75.6365	5.19384	1.76202	1810.45	471.81	2449.32	1144.22	388.689	3034.13	4101.86	1793.96	925.401	1771.37	8.67549	10
barcode25	field	yes	352	TRUE	Kenya	Kisumu	KEMRI	2024-07-30_MALARIA-CDC-EXPT5-MC	TRUE	75888	65615	57107	1944	6564	10273	100	86.4629	75.2517	8.64959	2.56167	3409.99	530.016	3491.99	2666.78	1256.25	3049.5	5451.24	3135.46	1248.21	2703.96	10.2657	10
barcode26	field	yes	384	TRUE	Kenya	Kisumu	KEMRI	2024-07-30_MALARIA-CDC-EXPT5-MC	TRUE	83572	71323	58718	2659	9946	12249	100	85.3432	70.2604	11.9011	3.18169	3696.84	189.812	2479.54	698.867	616.554	2903.2	9086.81	2739.24	1651.65	2755.52	47.6217	10
barcode27	field	yes	384	TRUE	Kenya	Kisumu	KEMRI	2024-07-30_MALARIA-CDC-EXPT5-MC	TRUE	38418	6523	1429	3109	1985	31895	100	16.979	3.71961	5.16685	8.09256	14.2948	2.04006	7.21779	2.17332	1.08642	3.49013	6.78383	5.53476	1.84603	5.28836	5.02272	0
barcode28	field	yes	416	TRUE	Kenya	Kisumu	KEMRI	2024-07-30_MALARIA-CDC-EXPT5-MC	TRUE	77312	63354	46695	3404	13255	13958	100	81.9459	60.3981	17.1448	4.40294	7551.64	133.898	123.125	13.9638	164.214	9.35362	414.345	4464.84	3204.63	1950.44	504.66	8
barcode29	field	yes	432	TRUE	Kenya	Kisumu	KEMRI	2024-07-30_MALARIA-CDC-EXPT5-MC	TRUE	58719	49800	42552	2676	4572	8919	100	84.8107	72.4672	7.78624	4.5573	2699.13	1956.8	4037.51	104.338	490.607	2032.63	987.324	2964.45	1655.54	1909.9	38.3293	10
barcode30	field	yes	448	TRUE	Kenya	Kisumu	KEMRI	2024-07-30_MALARIA-CDC-EXPT5-MC	TRUE	68923	60841	51801	1378	7662	8082	100	88.2739	75.1578	11.1168	1.99933	3970.11	1230.02	1007.97	2699.97	690.114	1421	5864.39	3603.79	1598.2	2456.12	5.81225	10
barcode31	field	yes	448	TRUE	Kenya	Kisumu	KEMRI	2024-07-30_MALARIA-CDC-EXPT5-MC	TRUE	44758	39218	34250	1010	3958	5540	100	87.6223	76.5226	8.84311	2.25658	1714.07	1565.14	1650.68	1056.51	914.34	1828.26	4860.69	1869.37	647.184	1733.05	7.49894	10
barcode32	field	yes	464	TRUE	Kenya	Kisumu	KEMRI	2024-07-30_MALARIA-CDC-EXPT5-MC	TRUE	36177	31387	26555	1005	3827	4790	100	86.7595	73.403	10.5785	2.77801	1664.32	995.638	1615.25	1054.76	580.215	1685.82	1236.15	1369.17	710.596	1160.56	2.39594	10
barcode33	field	yes	480	TRUE	Kenya	Kisumu	KEMRI	2024-07-30_MALARIA-CDC-EXPT5-MC	TRUE	63648	57293	51147	1192	4954	6355	100	90.0154	80.3592	7.78343	1.8728	2862.7	1580.24	1587.06	2959.86	10.0355	5163.56	4145.35	3378.28	1611.16	2614.88	2.62159	9
barcode34	field	yes	528	TRUE	Kenya	Kisumu	KEMRI	2024-07-30_MALARIA-CDC-EXPT5-MC	TRUE	73885	66035	58494	1842	5699	7850	100	89.3754	79.169	7.71334	2.49306	3183.42	2096.5	3145.19	2088.64	1459.78	3537.22	4949.37	2725.23	1446.92	2691.5	3.41825	10
barcode35	field	yes	608	TRUE	Kenya	Kisumu	KEMRI	2024-07-30_MALARIA-CDC-EXPT5-MC	TRUE	62781	54545	43133	2423	8989	8236	100	86.8814	68.7039	14.318	3.85945	4111.52	440.964	403.337	22.581	2050.58	1970.57	2028.78	3817.21	1690.33	1923.23	174.357	9
barcode36	field	yes	608	TRUE	Kenya	Kisumu	KEMRI	2024-07-30_MALARIA-CDC-EXPT5-MC	TRUE	56999	46927	41055	1424	4448	10072	100	82.3295	72.0276	7.80365	2.49829	2526.39	580.368	2497.93	650.087	1352.06	1713.32	4962.8	2521.82	1206.88	2037.56	8.53642	10
barcode37	field	yes	672	TRUE	Kenya	Kisumu	KEMRI	2024-07-30_MALARIA-CDC-EXPT5-MC	TRUE	50921	44012	37862	1442	4708	6909	100	86.4319	74.3544	9.24569	2.83184	2326.15	993.178	2513.32	1117.45	290.248	3136.27	4136.52	2377.62	913.025	1947.67	4.52561	10
barcode38	field	yes	704	TRUE	Kenya	Kisumu	KEMRI	2024-07-30_MALARIA-CDC-EXPT5-MC	TRUE	52579	43901	38828	1368	3705	8678	100	83.4953	73.847	7.04654	2.6018	2461.58	1141.35	1508.49	1857.03	1523.79	2288.32	3278.62	2325.04	1107.87	1917.26	2.95672	10
barcode39	field	yes	720	TRUE	Kenya	Kisumu	KEMRI	2024-07-30_MALARIA-CDC-EXPT5-MC	TRUE	51877	46039	39657	1083	5299	5838	100	88.7465	76.4443	10.2145	2.08763	2556.02	1861.47	2338.77	1521.69	561.86	3073.46	1735.22	1960.71	842.98	1798.4	3.02853	10
barcode40	field	yes	784	TRUE	Kenya	Kisumu	KEMRI	2024-07-30_MALARIA-CDC-EXPT5-MC	TRUE	42987	37026	29767	1283	5976	5961	100	86.133	69.2465	13.9019	2.98462	1704.53	660.411	2163.81	420.924	1010.09	2753.9	505.938	2033.33	609.094	1311.33	5.12844	10
barcode41	field	yes	784	TRUE	Kenya	Kisumu	KEMRI	2024-07-30_MALARIA-CDC-EXPT5-MC	TRUE	57612	48250	38839	2122	7289	9362	100	83.7499	67.4148	12.6519	3.68326	3313.13	375.033	361.841	72.8515	1957.81	2336.75	1401.17	2648.97	1571.78	1609.99	44.8621	10
barcode42	field	yes	816	TRUE	Kenya	Kisumu	KEMRI	2024-07-30_MALARIA-CDC-EXPT5-MC	TRUE	63091	57353	48953	1676	6724	5738	100	90.9052	77.5911	10.6576	2.65648	2441.97	2525.26	2461.73	1578.25	947.811	2415.19	4084.9	1831.55	1044.48	2081.63	3.90721	10
barcode43	field	yes	896	TRUE	Kenya	Kisumu	KEMRI	2024-07-30_MALARIA-CDC-EXPT5-MC	TRUE	54408	47639	42884	1281	3474	6769	100	87.5588	78.8193	6.38509	2.35443	2180.58	2444.33	1895.69	1414.07	1137.17	1594.41	4346.86	1833.26	1185.66	1978.03	3.6631	10
barcode44	field	yes	164.42	TRUE	Kenya	Kisumu	KEMRI	2024-07-30_MALARIA-CDC-EXPT5-MC	TRUE	64463	52897	44786	2823	5288	11566	100	82.0579	69.4755	8.20316	4.37926	4296.3	891.013	540.762	1953.47	3139.53	2077.59	55.8165	478.631	1344.78	1809.02	75.6171	10
barcode45	field	yes	81.18	TRUE	Kenya	Kisumu	KEMRI	2024-07-30_MALARIA-CDC-EXPT5-MC	TRUE	69027	37629	26191	5386	6052	31398	100	54.5135	37.9431	8.76758	7.80274	9418.28	601.525	12.8164	7.2208	5.99383	11.3808	15.5319	875.652	80.0033	1103.32	1632.98	4
barcode47	field	yes	2462.24	TRUE	Kenya	Kisumu	KEMRI	2024-07-30_MALARIA-CDC-EXPT5-MC	TRUE	64442	56951	49450	1447	6054	7491	100	88.3756	76.7357	9.39449	2.24543	2820.79	1498.45	3329.16	1407.76	888.382	2635.33	3832.53	2261.6	1368.75	2195.86	2.79797	10
barcode48	field	yes	134.88	TRUE	Kenya	Kisumu	KEMRI	2024-07-30_MALARIA-CDC-EXPT5-MC	TRUE	39128	26050	19087	1724	5239	13078	100	66.5764	48.7809	13.3894	4.40605	4551.09	137.778	17.6975	8.37076	3.54244	242.735	138.402	2901.96	2.06788	815.853	1483.46	6
barcode49	field	yes	30229.2	TRUE	Kenya	Kisumu	KEMRI	2024-07-30_MALARIA-CDC-EXPT5-MC	TRUE	67854	58023	51836	1734	4453	9831	100	85.5115	76.3934	6.56262	2.55549	2628.91	2358.18	2768.37	1703.23	1126.94	2588.96	4571.69	1926.36	1112.94	2269.63	4.10408	10
barcode50	field	yes	7279.73	TRUE	Kenya	Kisumu	KEMRI	2024-07-30_MALARIA-CDC-EXPT5-MC	TRUE	90094	79626	69633	2773	7220	10468	100	88.381	77.2893	8.01385	3.0779	2884.88	4472.59	3215.67	1948.9	1637.71	3969.55	5316.59	2407.33	1308.79	2996.07	4.05912	10
barcode52	field	yes	5549.54	TRUE	Kenya	Kisumu	KEMRI	2024-07-30_MALARIA-CDC-EXPT5-MC	TRUE	70374	63072	54454	1663	6955	7302	100	89.624	77.378	9.88291	2.36309	2969.18	2107.44	2243.88	2348.25	1348.45	3962.85	5259.26	2939.35	1097.57	2694.03	4.78739	10
barcode53	field	yes	3235.03	TRUE	Kenya	Kisumu	KEMRI	2024-07-30_MALARIA-CDC-EXPT5-MC	TRUE	69409	57349	49276	1438	6635	12060	100	82.6247	70.9937	9.55928	2.07178	2397.7	667.278	2717.73	2046.25	1050.23	2156.59	5366.13	2296.98	1327.18	2252.03	8.02978	10
barcode54	field	yes	8.7	TRUE	Kenya	Kisumu	KEMRI	2024-07-30_MALARIA-CDC-EXPT5-MC	TRUE	34102	19035	13607	2822	2606	15067	100	55.8178	39.9009	7.64178	8.27517	3954.67	16.6622	2.26121	8.70384	0.502315	2.37747	5.48989	4.38396	2036.18	603.414	1212.64	2
barcode55	field	yes	10730.8	TRUE	Kenya	Kisumu	KEMRI	2024-07-30_MALARIA-CDC-EXPT5-MC	TRUE	82396	74114	63515	2293	8306	8282	100	89.9485	77.0851	10.0806	2.7829	3624.76	2202.46	3157.98	1671.91	1975.62	3741.08	6909.18	3435.62	1430.85	3082.61	4.82534	10
barcode58	field	yes	55.42	TRUE	Kenya	Kisumu	KEMRI	2024-07-30_MALARIA-CDC-EXPT5-MC	TRUE	45215	35363	31559	1011	2793	9852	100	78.2108	69.7976	6.17715	2.23598	6020.93	403.137	230.377	43.7204	2.76157	1537	2412.07	1405.87	2165.54	1525.22	134.635	8
barcode02	field	yes	2205.18	TRUE	Kenya	Kisumu	KEMRI	2024-08-02_MALARIA-CDC-EXPT7-SO-R2	TRUE	10635	8617	7924	259	434	2018	100	81.0249	74.5087	4.08087	2.43535	334.756	174.17	396.465	274.026	110.292	474.095	639.354	310.672	198.147	318.949	3.6499	10
barcode04	field	yes	4909.28	TRUE	Kenya	Kisumu	KEMRI	2024-08-02_MALARIA-CDC-EXPT7-SO-R2	TRUE	7435	6015	5565	172	278	1420	100	80.9011	74.8487	3.73907	2.31338	211.773	166.085	236.503	191.8	102.595	408.386	413.722	203.459	120.808	237.862	3.39651	10
barcode05	field	yes	1229.85	TRUE	Kenya	Kisumu	KEMRI	2024-08-02_MALARIA-CDC-EXPT7-SO-R2	TRUE	8480	6814	6099	253	462	1666	100	80.3538	71.9222	5.44811	2.98349	294.275	164.141	203.273	192.891	97.4421	352.693	531.215	256.836	166.661	251.052	3.21673	10
barcode06	field	yes	314.94	TRUE	Kenya	Kisumu	KEMRI	2024-08-02_MALARIA-CDC-EXPT7-SO-R2	TRUE	6706	5219	4620	180	419	1487	100	77.8258	68.8935	6.24814	2.68416	304.743	92.0825	116.418	31.8417	123.076	336.618	173.113	316.794	148.565	207.407	13.118	9
barcode07	field	yes	7.7	TRUE	Kenya	Kisumu	KEMRI	2024-08-02_MALARIA-CDC-EXPT7-SO-R2	TRUE	4301	1516	1317	125	74	2785	100	35.2476	30.6208	1.72053	2.9063	231.25	61.5805	0.878292	0	0.28858	0.59375	2.25117	0.685561	63.298	63.3458	272.632	4
barcode08	field	yes	9285.91	TRUE	Kenya	Kisumu	KEMRI	2024-08-02_MALARIA-CDC-EXPT7-SO-R2	TRUE	5062	4272	3794	124	354	790	100	84.3935	74.9506	6.99328	2.44962	166.945	79.2553	133.823	129.851	95.689	192.956	277.396	162.67	106.199	151.521	3.45642	10
barcode09	field	yes	2006.8	TRUE	Kenya	Kisumu	KEMRI	2024-08-02_MALARIA-CDC-EXPT7-SO-R2	TRUE	10502	7189	6357	249	583	3313	100	68.4536	60.5313	5.55132	2.37098	270.224	161.467	285	181.499	101.209	347.181	297.67	233.405	170.631	228.417	1.83219	10
barcode10	field	yes	385718	TRUE	Kenya	Kisumu	KEMRI	2024-08-02_MALARIA-CDC-EXPT7-SO-R2	TRUE	9787	7454	6766	276	412	2333	100	76.1623	69.1325	4.20967	2.82007	282.986	162.178	268.279	197.133	138.958	242.975	375.264	222.967	189.113	241.196	2.29973	10
barcode12	field	yes	1122.07	TRUE	Kenya	Kisumu	KEMRI	2024-08-02_MALARIA-CDC-EXPT7-SO-R2	TRUE	6191	5131	4419	238	474	1060	100	82.8784	71.3778	7.65628	3.84429	279.449	57.0786	107.311	23.9548	59.6535	253.637	218.652	248.057	146.765	172.693	13.3191	9
barcode14	field	yes	161.48	TRUE	Kenya	Kisumu	KEMRI	2024-08-02_MALARIA-CDC-EXPT7-SO-R2	TRUE	8547	4843	3854	390	599	3704	100	56.6632	45.0918	7.00831	4.563	375.896	21.5334	2.48897	2.23738	120.752	303.421	143.837	67.9241	122.056	144.387	116.111	7
barcode15	field	yes	288742	TRUE	Kenya	Kisumu	KEMRI	2024-08-02_MALARIA-CDC-EXPT7-SO-R2	TRUE	10556	7428	6730	242	456	3128	100	70.3676	63.7552	4.31982	2.29254	256.283	190.317	280.535	211.428	134.529	296.593	444.461	258.483	161.5	249.373	2.73515	10
barcode16	field	yes	14.27	TRUE	Kenya	Kisumu	KEMRI	2024-08-02_MALARIA-CDC-EXPT7-SO-R2	TRUE	7201	4971	4402	406	163	2230	100	69.0321	61.1304	2.26357	5.63811	238.234	6.81775	171.941	1.56895	196.244	502.676	0	316.442	153.199	193.026	343.134	7
barcode19	field	yes	1119.78	TRUE	Kenya	Kisumu	KEMRI	2024-08-02_MALARIA-CDC-EXPT7-SO-R2	TRUE	12951	9901	9041	244	616	3050	100	76.4497	69.8093	4.75639	1.88402	347.789	249.423	374.361	288.937	135.16	558.095	719.404	349.514	228.212	367.647	3.1386	10
barcode20	field	yes	1753.44	TRUE	Kenya	Kisumu	KEMRI	2024-08-02_MALARIA-CDC-EXPT7-SO-R2	TRUE	9186	7665	6980	202	483	1521	100	83.4422	75.9852	5.258	2.199	297.484	162.441	294.49	210.171	203.023	338.49	508.509	300.284	171.783	299.924	3.13609	10
barcode24	field	yes	216.76	TRUE	Kenya	Kisumu	KEMRI	2024-08-02_MALARIA-CDC-EXPT7-SO-R2	TRUE	8258	5996	5255	216	525	2262	100	72.6084	63.6353	6.35747	2.61565	272.572	135.682	238.016	62.9035	16.4198	1.32319	215.255	415.537	258.624	162.011	87.0267	7
barcode27	field	yes	16939.2	TRUE	Kenya	Kisumu	KEMRI	2024-08-02_MALARIA-CDC-EXPT7-SO-R2	TRUE	7573	6328	5641	207	480	1245	100	83.56	74.4883	6.33831	2.73339	251.981	181.885	231.026	171.338	121.009	338.808	388.565	207.381	107.611	231.262	3.57759	10
barcode28	field	yes	331.46	TRUE	Kenya	Kisumu	KEMRI	2024-08-02_MALARIA-CDC-EXPT7-SO-R2	TRUE	12775	10314	9185	350	779	2461	100	80.7358	71.8982	6.09785	2.73973	424.85	237.929	344.635	181.769	236.775	601.43	442.297	490.299	202.026	375.053	3.22	10
barcode29	field	yes	2982.53	TRUE	Kenya	Kisumu	KEMRI	2024-08-02_MALARIA-CDC-EXPT7-SO-R2	TRUE	9466	7362	6903	169	290	2104	100	77.7731	72.9241	3.0636	1.78534	368.431	144.267	286.197	188.706	146.812	287.036	510.381	321.43	151.919	304.648	4.41461	10
barcode30	field	yes	10506.2	TRUE	Kenya	Kisumu	KEMRI	2024-08-02_MALARIA-CDC-EXPT7-SO-R2	TRUE	8980	7115	6292	299	524	1865	100	79.2316	70.0668	5.83519	3.32962	339.864	166.262	266.508	184.308	115.153	461.039	343.941	296.844	152.146	263.253	2.24584	10
barcode31	field	yes	44251.7	TRUE	Kenya	Kisumu	KEMRI	2024-08-02_MALARIA-CDC-EXPT7-SO-R2	TRUE	10613	8787	7520	282	985	1826	100	82.7947	70.8565	9.28107	2.65712	166.921	167.999	272.067	199.992	86.1775	568.194	596.06	372.498	107.209	327.125	6.78445	10
barcode32	field	yes	11.2	TRUE	Kenya	Kisumu	KEMRI	2024-08-02_MALARIA-CDC-EXPT7-SO-R2	TRUE	6202	1793	424	914	455	4409	100	28.91	6.8365	7.33634	14.7372	1.12572	1.58759	0	1.30369	0	1.44079	3.52411	0.408556	0.832781	1.10114	3.52411	0
barcode33	field	yes	5302.33	TRUE	Kenya	Kisumu	KEMRI	2024-08-02_MALARIA-CDC-EXPT7-SO-R2	TRUE	7136	5779	4917	184	678	1357	100	80.9837	68.9041	9.50112	2.57848	240.658	51.9057	141.523	35.8395	86.9568	308.644	278.098	377.804	111.493	202.007	10.509	9
barcode34	field	yes	712.06	TRUE	Kenya	Kisumu	KEMRI	2024-08-02_MALARIA-CDC-EXPT7-SO-R2	TRUE	12525	9562	8395	504	663	2963	100	76.3433	67.0259	5.29341	4.02395	329.306	182.108	351.68	23.0821	323.866	399.329	504.163	408.382	230.502	338.447	26.2458	9
barcode35	field	yes	86.91	TRUE	Kenya	Kisumu	KEMRI	2024-08-02_MALARIA-CDC-EXPT7-SO-R2	TRUE	7628	5203	4814	94	295	2425	100	68.2092	63.1096	3.86733	1.2323	384.191	5.68892	297.554	167.295	33.7168	2.44655	116.437	334.581	211.396	210.545	82.5466	7
barcode36	field	yes	28.94	TRUE	Kenya	Kisumu	KEMRI	2024-08-02_MALARIA-CDC-EXPT7-SO-R2	TRUE	7867	3979	3461	295	223	3888	100	50.5784	43.9939	2.83463	3.74984	329.47	34.5852	2.37011	1.2728	211.805	250.371	1.21695	527.734	184.401	156.52	238.045	5
barcode37	field	yes	34.34	TRUE	Kenya	Kisumu	KEMRI	2024-08-02_MALARIA-CDC-EXPT7-SO-R2	TRUE	6095	3469	2608	469	392	2626	100	56.9155	42.7892	6.4315	7.69483	1.44509	0.749411	51.3986	0.16202	0	1007.88	1.45412	1.3508	0.306291	106.717	44.2321	2
barcode38	field	yes	15.3	TRUE	Kenya	Kisumu	KEMRI	2024-08-02_MALARIA-CDC-EXPT7-SO-R2	TRUE	6896	1466	421	671	374	5430	100	21.2587	6.10499	5.42343	9.73028	5.52023	0.531815	1.49395	2.39261	32.5031	1.49753	2.61586	0.702674	2.09272	5.22294	3.60372	0
barcode39	field	yes	9.52	TRUE	Kenya	Kisumu	KEMRI	2024-08-02_MALARIA-CDC-EXPT7-SO-R2	TRUE	6522	862	219	386	257	5660	100	13.2168	3.35787	3.94051	5.91843	0.34104	1.74077	1.09537	0	0.542438	1.02385	2.65086	0.305882	1.20199	0.95051	2.65086	0
barcode41	field	yes	5302.33	TRUE	Kenya	Kisumu	KEMRI	2024-08-02_MALARIA-CDC-EXPT7-SO-R2	TRUE	9488	6644	5536	359	749	2844	100	70.0253	58.3474	7.89418	3.78373	567.136	10.4745	347.372	0	15.4861	233.082	57.9697	394.639	230.974	212.349	567.136	7
barcode42	field	yes	5780.35	TRUE	Kenya	Kisumu	KEMRI	2024-08-02_MALARIA-CDC-EXPT7-SO-R2	TRUE	8839	7309	6448	244	617	1530	100	82.6903	72.9494	6.98043	2.76049	312.403	160.561	243.698	148.537	120.252	261.723	410.172	248.752	160.932	256.94	3.35952	10
barcode43	field	yes	68.24	TRUE	Kenya	Kisumu	KEMRI	2024-08-02_MALARIA-CDC-EXPT7-SO-R2	TRUE	7975	4701	4110	343	248	3274	100	58.9467	51.5361	3.10972	4.30094	649.493	0.347997	2.74804	1.04748	0	972.262	3.20373	2.10695	0.698675	200.403	481.821	3
barcode45	field	yes	4802.03	TRUE	Kenya	Kisumu	KEMRI	2024-08-02_MALARIA-CDC-EXPT7-SO-R2	TRUE	13788	10232	9627	252	353	3556	100	74.2095	69.8216	2.5602	1.82768	469.538	228.796	421.887	255.236	165.23	564.586	790.024	522.525	296.662	425.267	3.43794	10
barcode48	field	yes	4166.4	TRUE	Kenya	Kisumu	KEMRI	2024-08-02_MALARIA-CDC-EXPT7-SO-R2	TRUE	13277	9996	8630	447	919	3281	100	75.2881	64.9996	6.92174	3.36672	382.812	66.6198	130.349	40.3127	156.812	484.701	491.816	544.97	239.096	370.806	28.3344	9
barcode49	field	yes	84834.1	TRUE	Kenya	Kisumu	KEMRI	2024-08-02_MALARIA-CDC-EXPT7-SO-R2	TRUE	11556	8904	7926	278	700	2652	100	77.0509	68.5877	6.05746	2.40568	288.431	226.732	360.033	223.517	128.139	372.572	525.676	308.865	204.061	297.124	2.56351	10
barcode50	field	yes	398.03	TRUE	Kenya	Kisumu	KEMRI	2024-08-02_MALARIA-CDC-EXPT7-SO-R2	TRUE	14674	10435	9005	618	812	4239	100	71.1122	61.367	5.5336	4.21153	531.191	61.2192	105.93	9.87491	216.233	618.725	632.82	629.478	331.56	389.791	69.9663	9
barcode51	field	yes	7054.11	TRUE	Kenya	Kisumu	KEMRI	2024-08-02_MALARIA-CDC-EXPT7-SO-R2	TRUE	15755	12265	10977	363	925	3490	100	77.8483	69.6731	5.87115	2.30403	640.718	228.61	379.105	121.426	138.466	508.821	503.037	435.258	353.474	435.724	8.56294	10
barcode52	field	yes	38129.6	TRUE	Kenya	Kisumu	KEMRI	2024-08-02_MALARIA-CDC-EXPT7-SO-R2	TRUE	11684	9506	8154	349	1003	2178	100	81.3591	69.7877	8.58439	2.98699	411.444	101.209	238.016	46.8357	189.296	444.116	526.033	418.058	226.57	336.565	15.9728	9
barcode54	field	yes	23.03	TRUE	Kenya	Kisumu	KEMRI	2024-08-02_MALARIA-CDC-EXPT7-SO-R2	TRUE	5464	1813	1373	283	157	3651	100	33.1808	25.1281	2.87335	5.17936	1.51301	0.333071	5.95587	1.9043	508.005	2.84128	0.965008	2.38717	7.68212	53.3708	5.76272	1
barcode56	field	yes	1120.56	TRUE	Kenya	Kisumu	KEMRI	2024-08-02_MALARIA-CDC-EXPT7-SO-R2	TRUE	14086	11429	10175	430	824	2657	100	81.1373	72.2348	5.84978	3.05268	415.76	279.037	410.1	361.324	174.157	462.235	701.131	409.473	273.748	430.226	2.96741	10
barcode57	field	yes	3184.85	TRUE	Kenya	Kisumu	KEMRI	2024-08-02_MALARIA-CDC-EXPT7-SO-R2	TRUE	10431	7906	6813	307	786	2525	100	75.7933	65.3149	7.53523	2.94315	410.039	87.4815	206.971	103.647	77.8164	399.183	338.651	284.83	213.492	272.593	6.82426	10
barcode58	field	yes		FALSE	Kenya	Kisumu	KEMRI	2024-08-02_MALARIA-CDC-EXPT7-SO-R2	TRUE	6723	5462	4626	262	574	1261	100	81.2435	68.8086	8.53786	3.89707	231.393	79.9615	232.362	119.297	105.049	171.714	237.845	163.894	127.293	165.523	2.93776	10
barcode71	field	yes		FALSE	Kenya	Kisumu	KEMRI	2024-08-02_MALARIA-CDC-EXPT7-SO-R2	TRUE	11452	8156	7125	525	506	3296	100	71.219	62.2162	4.41844	4.58435	791.987	22.2427	1.0726	507.948	553.687	11.0938	3.33904	87.5989	420.409	322.439	398.058	6
barcode72	field	yes		FALSE	Kenya	Kisumu	KEMRI	2024-08-02_MALARIA-CDC-EXPT7-SO-R2	TRUE	11600	9551	8631	248	672	2049	100	82.3362	74.4052	5.7931	2.13793	416.257	117.706	286.482	242.077	109.553	512.483	582.173	399.735	229.732	365.828	6.4199	10
barcode73	field	yes		FALSE	Kenya	Kisumu	KEMRI	2024-08-02_MALARIA-CDC-EXPT7-SO-R2	TRUE	11993	9430	8578	231	621	2563	100	78.6292	71.5251	5.17802	1.92612	322.805	127.157	328.569	246.803	126.495	566.366	648.223	357.801	286.467	353.455	5.05804	10
barcode74	field	yes		FALSE	Kenya	Kisumu	KEMRI	2024-08-02_MALARIA-CDC-EXPT7-SO-R2	TRUE	10348	7860	6565	418	877	2488	100	75.9567	63.4422	8.47507	4.03943	306.445	60.6112	163.166	3.211	81.9336	344.155	550.363	368.036	207.987	266.686	137.961	9
barcode75	field	yes		FALSE	Kenya	Kisumu	KEMRI	2024-08-02_MALARIA-CDC-EXPT7-SO-R2	TRUE	10373	7168	6036	245	887	3205	100	69.1025	58.1895	8.55105	2.3619	219.582	123.322	158.117	153.674	92.0965	324.953	312.456	252.641	154.656	230.371	4.12002	10
barcode76	field	yes		FALSE	Kenya	Kisumu	KEMRI	2024-08-02_MALARIA-CDC-EXPT7-SO-R2	TRUE	10397	7015	6321	214	480	3382	100	67.4714	60.7964	4.61672	2.05829	271.835	69.2145	235.017	175.443	57.4769	391.962	450.978	273.217	205.748	249.138	6.42287	10
barcode77	field	yes		FALSE	Kenya	Kisumu	KEMRI	2024-08-02_MALARIA-CDC-EXPT7-SO-R2	TRUE	9363	7289	6513	249	527	2074	100	77.849	69.561	5.62854	2.6594	317.565	117.482	226.789	194.43	135.397	397.921	454.293	267.099	162.301	263.666	3.83429	10
barcode78	field	yes		FALSE	Kenya	Kisumu	KEMRI	2024-08-02_MALARIA-CDC-EXPT7-SO-R2	TRUE	7971	5526	4800	220	506	2445	100	69.3263	60.2183	6.34801	2.76001	251.743	54.4815	87.9751	154.203	134.203	406.179	14.444	233.117	117.952	200.708	35.7927	9
barcode79	field	yes		FALSE	Kenya	Kisumu	KEMRI	2024-08-02_MALARIA-CDC-EXPT7-SO-R2	TRUE	22368	18626	16453	649	1524	3742	100	83.2707	73.556	6.8133	2.90147	737.13	106.251	438.883	392.603	232.942	1452.01	788.335	884.176	466.507	717.651	15.6426	10
barcode80	field	yes		FALSE	Kenya	Kisumu	KEMRI	2024-08-02_MALARIA-CDC-EXPT7-SO-R2	TRUE	9497	7343	6615	233	495	2154	100	77.3192	69.6536	5.21217	2.45341	221.857	105.095	224.698	131.797	128.035	460.951	515.945	258.775	186.32	277.629	5.11634	10
barcode81	field	yes	30.25	TRUE	Kenya	Kisumu	KEMRI	2024-08-02_MALARIA-CDC-EXPT7-SO-R2	TRUE	8960	7142	6487	193	462	1818	100	79.7098	72.3996	5.15625	2.15402	237.189	107.701	271.192	191.042	89.6319	393.479	442.264	228.998	177.68	249.617	4.06864	10
barcode82	field	yes	6011.41	TRUE	Kenya	Kisumu	KEMRI	2024-08-02_MALARIA-CDC-EXPT7-SO-R2	TRUE	9603	7174	6518	185	471	2429	100	74.7058	67.8746	4.90472	1.92648	223.345	118.793	287.973	239.058	137.348	318.368	413.908	278.39	225.825	249.936	3.45518	10
barcode83	field	yes	45024.5	TRUE	Kenya	Kisumu	KEMRI	2024-08-02_MALARIA-CDC-EXPT7-SO-R2	TRUE	6033	4753	4372	95	286	1280	100	78.7834	72.4681	4.74059	1.57467	177.243	74.2679	204.101	166.329	151.112	253.728	225.569	137.861	104.157	161.055	2.99689	10
barcode13	field	yes	61	TRUE	Zambia	Lusaka	NMEC	2024-08-28_mvppilot001_rerun	TRUE	20636	18444	15859	1123	1462	2192	100	89.3778	76.8511	7.08471	5.44195	0.552023	5075.31	176.395	0	1.34491	145.173	0	693.995	20.4685	611.415	5075.31	4
barcode14	field	yes	78	TRUE	Zambia	Lusaka	NMEC	2024-08-28_mvppilot001_rerun	TRUE	22927	21368	17971	706	2691	1559	100	93.2002	78.3836	11.7373	3.07934	1056.61	2433.11	0	3259.87	0.925926	39.0197	0	0	723.366	751.375	3259.87	4
barcode15	field	yes	348	TRUE	Zambia	Lusaka	NMEC	2024-08-28_mvppilot001_rerun	TRUE	52980	43407	34161	4471	4775	9573	100	81.9309	64.479	9.01284	8.43903	4519.4	3164.72	6.479	0	0	3158.68	3465.12	0	0	1546.76	4519.4	5
barcode16	field	yes	562	TRUE	Zambia	Lusaka	NMEC	2024-08-28_mvppilot001_rerun	TRUE	44322	42796	34865	1895	6036	1526	100	96.557	78.663	13.6185	4.27553	6562.37	412.785	0.224911	35.9111	539.613	3254.25	1746.34	100.133	24.495	1567.13	5357.42	7
barcode17	field	yes	924	TRUE	Zambia	Lusaka	NMEC	2024-08-28_mvppilot001_rerun	TRUE	39934	39111	32380	1087	5644	823	100	97.9391	81.0838	14.1333	2.72199	2181.9	1022.14	2995.72	1483.09	47.5231	1696.08	1878.28	1290.39	595.987	1387.78	5.01807	9
barcode18	field	yes	4860	TRUE	Zambia	Lusaka	NMEC	2024-08-28_mvppilot001_rerun	TRUE	42527	41870	36720	1293	3857	657	100	98.4551	86.3451	9.06953	3.04042	2675.66	1875.27	2465.88	2075.36	1509.59	1492.11	1380.7	1351.42	602.381	1615.8	4.43445	10
barcode19	field	yes	5021	TRUE	Zambia	Lusaka	NMEC	2024-08-28_mvppilot001_rerun	TRUE	28091	27180	23755	676	2749	911	100	96.757	84.5645	9.78605	2.40646	1973.61	1345.12	2358.84	807.855	459.972	1186.57	492.785	1194.25	536.185	1111.67	4.77707	10
barcode20	field	yes	20056	TRUE	Zambia	Lusaka	NMEC	2024-08-28_mvppilot001_rerun	TRUE	27771	27365	23768	799	2798	406	100	98.538	85.5857	10.0753	2.8771	1631.2	1182.47	1799.48	1369.15	646.052	1085.09	1104.96	874.734	389.861	1078.11	4.60388	10
barcode21	field	yes	3348	TRUE	Zambia	Lusaka	NMEC	2024-08-28_mvppilot001_rerun	TRUE	46564	45608	39434	1462	4712	956	100	97.9469	84.6877	10.1194	3.13976	2573.51	1824.51	2558.83	2667.26	1092.36	1702.02	1691.14	1229.94	619.46	1716.45	4.29884	10
barcode22	field	yes	158581	TRUE	Zambia	Lusaka	NMEC	2024-08-28_mvppilot001_rerun	TRUE	47364	45930	40410	1637	3883	1434	100	96.9724	85.318	8.19821	3.45621	2256.23	2249.69	2545.11	2536.86	1634.64	1584.32	1733.68	1446.9	621.113	1753.66	4.09108	10
barcode15	field	yes	86	TRUE	Zambia	Lusaka	NMEC	2024-08-28_mvppilot002	TRUE	30693	24214	14171	3450	6593	6479	100	78.891	46.1701	21.4805	11.2403	4307.75	73.2529	359.451	0.301432	0.385031	3.05592	5.18351	0	251.916	500.463	4307.75	4
barcode16	field	yes	93	TRUE	Zambia	Lusaka	NMEC	2024-08-28_mvppilot002	TRUE	57014	38259	28508	4366	5385	18755	100	67.1046	50.0018	9.44505	7.65777	21.0145	5981.05	108.349	2.38433	4.21991	7.6653	9.03499	154.525	455.78	1280.81	1791.82	5
barcode17	field	yes	235	TRUE	Zambia	Lusaka	NMEC	2024-08-28_mvppilot002	TRUE	59605	50259	44211	1872	4176	9346	100	84.3201	74.1733	7.00612	3.14068	3801.96	5.70935	8.81779	3.91711	0.743827	4806.34	8006.19	3895.99	2044.06	2257.7	1882.47	5
barcode18	field	yes	302	TRUE	Zambia	Lusaka	NMEC	2024-08-28_mvppilot002	TRUE	52651	41371	29883	4190	7298	11280	100	78.5759	56.7568	13.8611	7.95806	10.6431	6.78869	9001.86	7.33836	2.6466	4.38898	2.35459	5.03743	2.38411	1311	2683.45	2
barcode19	field	yes	333	TRUE	Zambia	Lusaka	NMEC	2024-08-28_mvppilot002	TRUE	41816	38917	31502	1453	5962	2899	100	93.0672	75.3348	14.2577	3.47475	1555.58	421.377	2394.19	2074.22	1278.17	2308.42	1634.5	1597.8	763.167	1420.99	13.0471	10
barcode20	field	yes	4056	TRUE	Zambia	Lusaka	NMEC	2024-08-28_mvppilot002	TRUE	43907	42550	33845	1084	7621	1357	100	96.9094	77.0834	17.3571	2.46885	2001.65	1085.51	1286.9	2110.84	171.954	2625.46	1876.67	1831.29	798.083	1507.13	2.64158	10
barcode21	field	yes	4560	TRUE	Zambia	Lusaka	NMEC	2024-08-28_mvppilot002	TRUE	21653	20779	15968	683	4128	874	100	95.9636	73.745	19.0643	3.1543	801.601	764.064	1015.41	848.525	507.857	808.798	41.6073	603.341	351.416	618.05	23.8319	9
barcode22	field	yes	24422	TRUE	Zambia	Lusaka	NMEC	2024-08-28_mvppilot002	TRUE	34772	33449	27071	897	5481	1323	100	96.1952	77.8529	15.7627	2.57966	1240.91	1183.26	1680.66	1727.58	651.153	1764.6	1011.78	1068.6	448.788	1146.87	3.84087	10
barcode23	field	yes	31418	TRUE	Zambia	Lusaka	NMEC	2024-08-28_mvppilot002	TRUE	54675	52794	43060	1619	8115	1881	100	96.5597	78.7563	14.8422	2.96113	1769.64	1914.73	2588.96	2274.55	1021.33	1741.11	2752.19	1268.16	559.596	1721.52	4.9094	10
barcode24	field	yes	100665	TRUE	Zambia	Lusaka	NMEC	2024-08-28_mvppilot002	TRUE	74550	71917	59187	2120	10610	2633	100	96.4681	79.3924	14.2321	2.84373	2434.54	2783.36	3665.42	3178.75	1288.72	2724.25	3493.57	2108.4	1104.54	2493.42	3.3155	10
barcode49	field	yes	480	TRUE	Ethiopia	Asela	HIRSCH	2024-10-23_ETH-R3	FALSE	32879	26699	24097	688	1914	6180	100	81.2038	73.2899	5.82134	2.09252	1216.83	1036.93	1670.41	668.253	931.421	1057.24	1904.47	768.942	629.806	1059.34	3.0191	10
barcode50	field	yes	229.44	TRUE	Ethiopia	Asela	HIRSCH	2024-10-23_ETH-R3	FALSE	49135	41417	36724	645	4048	7718	100	84.2923	74.741	8.23853	1.31271	2049.08	1471.36	2363.32	1590.01	1539.81	12.6809	3231.57	1538.41	1056.06	1603.32	3.05714	9
barcode51	field	yes	280	TRUE	Ethiopia	Asela	HIRSCH	2024-10-23_ETH-R3	FALSE	8223	1991	1948	15	28	6232	100	24.2126	23.6897	0.340508	0.182415	25.8006	5.25295	4.75445	0.98945	60.3086	6.96299	68.297	432.005	202.874	81.2997	217.148	4
barcode52	field	yes	1600	TRUE	Ethiopia	Asela	HIRSCH	2024-10-23_ETH-R3	FALSE	41833	36033	32502	747	2784	5800	100	86.1353	77.6946	6.65503	1.78567	1720.96	1103.18	1897.95	1272.28	553.444	2539.69	3370.38	1310.03	710.497	1539.5	4.73703	10
barcode53	field	yes	2320	TRUE	Ethiopia	Asela	HIRSCH	2024-10-23_ETH-R3	FALSE	40816	32729	29590	312	2827	8087	100	80.1867	72.4961	6.92621	0.764406	2066.34	950.162	2353.42	1901.82	11.9753	10.5526	2328.38	1529.16	955.528	1319.64	2.47426	8
barcode54	field	yes	2960	TRUE	Ethiopia	Asela	HIRSCH	2024-10-23_ETH-R3	FALSE	20826	16494	14061	169	2264	4332	100	79.1991	67.5166	10.871	0.811486	1387.18	6.77455	1669.97	654.873	3.05401	7.3273	265.742	791.752	607.465	612.296	214.799	7
barcode55	field	yes	7360	TRUE	Ethiopia	Asela	HIRSCH	2024-10-23_ETH-R3	FALSE	53187	46899	42491	582	3826	6288	100	88.1776	79.8898	7.19349	1.09425	2810.12	1338.84	2979.74	2784.97	2736.85	10.8141	2721.69	2269.32	1147.07	2026.3	2.59542	9
barcode56	field	yes	8920	TRUE	Ethiopia	Asela	HIRSCH	2024-10-23_ETH-R3	FALSE	30709	24770	17717	845	6208	5939	100	80.6604	57.6932	20.2156	2.75164	3437.27	7.29379	69.3053	31.5192	5.88194	3.90789	526.463	61.1519	1721.92	598.111	414.439	6
barcode57	field	yes	6480	TRUE	Ethiopia	Asela	HIRSCH	2024-10-23_ETH-R3	FALSE	29297	24558	21204	687	2667	4739	100	83.8243	72.376	9.10332	2.34495	3006.07	970.473	1307.89	8.36096	6.98611	3.85938	1805.76	39.3636	1040.73	982.801	321.128	6
barcode58	field	yes	13680	TRUE	Ethiopia	Asela	HIRSCH	2024-10-23_ETH-R3	FALSE	35250	30793	28799	249	1745	4457	100	87.356	81.6993	4.95035	0.706383	2216.08	1069.63	2323.99	1763.66	4.85108	11.403	3028.13	1493.02	917.29	1382.81	3.29758	8
barcode59	field	yes	25560	TRUE	Ethiopia	Asela	HIRSCH	2024-10-23_ETH-R3	FALSE	48632	42815	38871	452	3492	5817	100	88.0387	79.9289	7.18046	0.929429	2339.88	1031.27	2761.18	2564.22	1974.25	10.0822	4345.93	2076.68	1024.18	1938.62	4.2392	9
barcode60	field	yes	28800	TRUE	Ethiopia	Asela	HIRSCH	2024-10-23_ETH-R3	FALSE	57748	50317	44526	555	5236	7431	100	87.132	77.104	9.06698	0.961072	3421.21	532.807	3320.06	1417.32	1650.2	15.514	4178.48	2589.96	1502.44	2037.21	7.8277	9
barcode01	field	yes	129463	TRUE	Mali	Bamako	MRTC	2024-10-25_mali-field-run1	FALSE	151165	135440	122401	4074	8965	15725	100	89.5975	80.9718	5.93061	2.69507	6592.71	5731.23	5847.45	4591.95	2306.03	8783.84	11370.5	5268.02	2857.15	5815.48	3.97828	10
barcode02	field	yes	46396.5	TRUE	Mali	Bamako	MRTC	2024-10-25_mali-field-run1	FALSE	119191	108294	97087	3630	7577	10897	100	90.8575	81.455	6.35702	3.04553	4560.6	5366.56	4841.98	3583.14	2722.08	7555.44	9792.19	3717.51	1571.38	4690.14	6.22763	10
barcode03	field	yes	151539	TRUE	Mali	Bamako	MRTC	2024-10-25_mali-field-run1	FALSE	122885	111444	100098	3451	7895	11441	100	90.6897	81.4566	6.42471	2.80832	4704.97	4878.8	4947.98	3747.19	2237.38	7122.82	9117.06	3743.89	1980.3	4605.56	4.60156	10
barcode04	field	yes	59289.2	TRUE	Mali	Bamako	MRTC	2024-10-25_mali-field-run1	FALSE	101409	91959	82614	2320	7025	9450	100	90.6813	81.4661	6.92739	2.28777	3054.71	4366.88	4179.92	3260.1	1751.96	6496.75	10725.7	3854.85	1227.89	4167.37	8.72803	10
barcode05	field	yes	86514.7	TRUE	Mali	Bamako	MRTC	2024-10-25_mali-field-run1	FALSE	102826	94783	84402	2856	7525	8043	100	92.178	82.0824	7.31819	2.77751	4662.92	4382.4	4239.23	3409.8	1435.26	7070.13	8660.97	3613.36	1541.44	4127.52	5.61511	10
barcode06	field	yes	5425.11	TRUE	Mali	Bamako	MRTC	2024-10-25_mali-field-run1	FALSE	114513	100556	91304	2584	6668	13957	100	87.8119	79.7324	5.82292	2.25651	5406.06	2349.34	3448.48	3694.44	608.113	11352.9	10147.2	4964.23	2044.22	4742.06	4.96142	10
barcode07	field	yes	17085.4	TRUE	Mali	Bamako	MRTC	2024-10-25_mali-field-run1	FALSE	127193	112486	99118	3080	10288	14707	100	88.4373	77.9272	8.0885	2.42152	4465.67	4504.93	4539.42	3385.59	2280.45	7470.91	10861.8	3954.99	1584.01	4644.59	6.85281	10
barcode08	field	yes	11540.8	TRUE	Mali	Bamako	MRTC	2024-10-25_mali-field-run1	FALSE	70638	64502	57235	2257	5010	6136	100	91.3135	81.0258	7.0925	3.19516	3604.61	2025.7	2648.54	2552.79	1414.46	4010.79	5635.24	2739.84	1241.51	2835.76	4.53538	10
barcode09	field	yes	68963.8	TRUE	Mali	Bamako	MRTC	2024-10-25_mali-field-run1	FALSE	119572	104996	94477	2848	7671	14576	100	87.8099	79.0126	6.41538	2.38183	4510.02	4771	4487.97	2860.28	1300.24	7164	8066.54	2986.71	1727.88	4130.55	4.66576	10
barcode10	field	yes	7128.54	TRUE	Mali	Bamako	MRTC	2024-10-25_mali-field-run1	FALSE	104672	88490	76896	3113	8481	16182	100	84.5403	73.4638	8.10245	2.97405	4459.2	2668.4	4494.61	1312.89	772.327	6918.46	1965.19	4102.9	2267.06	3338.42	3.42085	10
barcode11	field	yes	40.6903	TRUE	Mali	Bamako	MRTC	2024-10-25_mali-field-run1	FALSE	83164	57099	42357	9313	5429	26065	100	68.6583	50.9319	6.52807	11.1984	8026.93	24.4941	1632.7	3142.5	6098.14	4.05181	5.42691	187.059	0.897351	1944.65	4230.6	6
barcode12	field	yes	502.681	TRUE	Mali	Bamako	MRTC	2024-10-25_mali-field-run1	FALSE	55357	47782	43810	1802	2170	7575	100	86.3161	79.1408	3.92001	3.25523	2873.1	1145.67	2137.14	1183.15	2364.87	1996.89	6073.13	2992.79	924.275	2287.67	6.5636	10
barcode13	field	yes	20.0447	TRUE	Mali	Bamako	MRTC	2024-10-25_mali-field-run1	FALSE	67545	44467	40138	1906	2423	23078	100	65.8331	59.4241	3.58724	2.82182	297.788	0.555381	2.60498	1137.91	287.824	3.02467	3.86547	8454.04	862.245	2189.77	6974.42	6
barcode14	field	yes	783.1	TRUE	Mali	Bamako	MRTC	2024-10-25_mali-field-run1	FALSE	103008	81981	66817	8102	7062	21027	100	79.587	64.8658	6.85578	7.86541	3741.22	159.712	1037.93	987.217	1095.09	3749.3	13935.6	3953.48	1335.66	3371.71	86.7116	10
barcode15	field	yes	1890.89	TRUE	Mali	Bamako	MRTC	2024-10-25_mali-field-run1	FALSE	81187	62838	57355	2187	3296	18349	100	77.3991	70.6455	4.05976	2.69378	4281.86	975.167	4556.21	2600.78	11.3025	6185.16	1647.55	3374.82	1596.56	2748.14	4.66745	9
barcode16	field	yes	7914.23	TRUE	Mali	Bamako	MRTC	2024-10-25_mali-field-run1	FALSE	111536	102159	91554	3370	7235	9377	100	91.5928	82.0847	6.48669	3.02145	5236.88	4585.36	3627.01	3590.16	3973.01	5112.34	10437.7	4697.14	1893.42	4657.63	5.50973	10
barcode17	field	yes	210735	TRUE	Mali	Bamako	MRTC	2024-10-25_mali-field-run1	FALSE	84621	73664	65731	2237	5696	10957	100	87.0517	77.6769	6.73119	2.64355	2880.63	4429.82	3207.25	2098.14	1300.18	3888.16	5529.41	2072.57	1159.88	2842.35	4.76311	10
barcode18	field	yes	50641.7	TRUE	Mali	Bamako	MRTC	2024-10-25_mali-field-run1	FALSE	87455	77280	68885	2239	6156	10175	100	88.3654	78.7662	7.03905	2.56017	3764.56	3302.41	3339.83	2627.2	1565.43	4298.31	6154.73	2445.99	1557.96	3107.24	3.94797	10
barcode19	field	yes	481103	TRUE	Mali	Bamako	MRTC	2024-10-25_mali-field-run1	FALSE	105267	90408	80752	2860	6796	14859	100	85.8845	76.7116	6.45596	2.7169	3193.9	4287.85	4236.38	3029.34	1778.67	6666.19	6999.31	3081.52	1487.58	3737	4.702	10
barcode20	field	yes	40686.6	TRUE	Mali	Bamako	MRTC	2024-10-25_mali-field-run1	FALSE	83411	73719	65169	2409	6141	9692	100	88.3804	78.13	7.36234	2.88811	2718.98	3080.21	3389.78	2436.98	1579.73	4996.14	6679.53	2859.34	1103.26	3073.38	6.04886	10
barcode21	field	yes	306685	TRUE	Mali	Bamako	MRTC	2024-10-25_mali-field-run1	FALSE	77609	67775	59689	2467	5619	9834	100	87.3288	76.9099	7.24014	3.17876	3269.02	2595.85	2987.94	2104.95	1044.48	3583.6	4523.39	2036.38	1321.12	2502.44	3.42132	10
barcode22	field	yes	1654.32	TRUE	Mali	Bamako	MRTC	2024-10-25_mali-field-run1	FALSE	87679	68337	62221	2422	3694	19342	100	77.94	70.9645	4.2131	2.76235	3837.45	606.322	4054.75	2747.93	332.594	5595.56	6722.34	3193	1618.12	3126.12	11.0688	10
barcode23	field	yes	808.208	TRUE	Mali	Bamako	MRTC	2024-10-25_mali-field-run1	FALSE	90481	76789	65500	4188	7101	13692	100	84.8675	72.3909	7.84806	4.6286	7397.62	783.441	5058.42	33.4137	1.24846	5860.27	8639.37	123.503	1129.28	3274.15	251.044	8
barcode24	field	yes	7644.82	TRUE	Mali	Bamako	MRTC	2024-10-25_mali-field-run1	FALSE	89925	78482	67505	2828	8149	11443	100	87.275	75.0681	9.062	3.14484	4121.46	1508.92	3363.7	2085.09	1588.85	4824.04	7211.95	2885.52	1375.3	3132.56	5.2401	10
barcode25	field	yes		FALSE	Mali	Bamako	MRTC	2024-10-25_mali-field-run1	FALSE	113629	99661	88929	3379	7353	13968	100	87.7074	78.2626	6.47106	2.97371	4028.12	4962.14	4362.93	3172.6	2556.48	5629.88	8349.42	3103.9	1560.84	4047.88	5.3459	10
barcode81	field	yes	16669.2	TRUE	Mali	Bamako	MRTC	2024-10-25_mali-field-run1	FALSE	79679	72260	66123	2137	4000	7419	100	90.6889	82.9867	5.02014	2.68201	4624.56	2589.03	3404.87	2369.66	3048.69	3290.93	6618.8	2554.23	1535.49	3221.16	4.30776	10
barcode82	field	yes	3645.49	TRUE	Mali	Bamako	MRTC	2024-10-25_mali-field-run1	FALSE	87607	76508	67849	2449	6210	11099	100	87.3309	77.447	7.08847	2.79544	4298.89	2548.71	3907.94	2597.3	1569.64	3960.86	6654.97	2644.1	1636.96	3187.13	4.06296	10
barcode83	field	yes	1727.1	TRUE	Mali	Bamako	MRTC	2024-10-25_mali-field-run1	FALSE	77045	68363	59330	3163	5870	8682	100	88.7313	77.0069	7.61892	4.10539	4504.17	1205.67	999.714	2016.52	272.208	7389.6	6368.76	2859.04	1562.48	2939.36	6.36422	10
barcode84	field	yes	5670.18	TRUE	Mali	Bamako	MRTC	2024-10-25_mali-field-run1	FALSE	84795	75085	65896	2491	6698	9710	100	88.5489	77.7121	7.89905	2.93767	4032.94	2973.54	3149.28	2411.88	1871.56	4064.53	4981.39	1937.6	1229.71	2824.35	4.04756	10
barcode85	field	yes	11037.7	TRUE	Mali	Bamako	MRTC	2024-10-25_mali-field-run1	FALSE	109251	90857	81299	2972	6586	18394	100	83.1635	74.4149	6.02832	2.72034	4725.31	3295.16	4567.58	2928.41	1669.36	4499.19	8266.96	2883.46	2000.02	3791.76	4.13136	10
barcode86	field	yes	5352.55	TRUE	Mali	Bamako	MRTC	2024-10-25_mali-field-run1	FALSE	69476	57683	51897	1867	3919	11793	100	83.0258	74.6977	5.6408	2.68726	4527.67	1192.12	1096.6	2275.09	782.984	4136.86	3161.24	2443.62	1525.93	2371.34	4.12506	10
barcode87	field	yes	262297	TRUE	Mali	Bamako	MRTC	2024-10-25_mali-field-run1	FALSE	137601	126078	113369	4226	8483	11523	100	91.6258	82.3897	6.16493	3.0712	6939.4	4866.04	5411.76	4123.09	2519.6	8920.86	9797.45	3740.46	2402.39	5252.55	4.07651	10
barcode88	field	yes	76040.1	TRUE	Mali	Bamako	MRTC	2024-10-25_mali-field-run1	FALSE	137507	126347	115196	3529	7622	11160	100	91.884	83.7746	5.54299	2.56641	7298.8	5013.08	5390.19	4465.47	3834.23	6115.37	11030.6	4487.63	2798.54	5454.19	3.94016	10
barcode01	field	yes	129463	TRUE	Mali	Bamako	MRTC	2024-12-03_mali-field-run2	FALSE	70902	68963	62798	2336	3829	1939	100	97.2652	88.5701	5.40041	3.29469	2248.59	2609.68	2956.58	3634.08	1054.82	5053.16	6042.4	1964.37	1007.57	2832.95	5.99104	10
barcode02	field	yes	46396.5	TRUE	Mali	Bamako	MRTC	2024-12-03_mali-field-run2	FALSE	62586	60881	55395	2169	3317	1705	100	97.2757	88.5102	5.29991	3.46563	2134.89	2801.48	2574.69	3103.9	1607.81	4136.41	5226.2	1655.6	789.856	2572.79	6.60828	10
barcode03	field	yes	151539	TRUE	Mali	Bamako	MRTC	2024-12-03_mali-field-run2	FALSE	59752	57889	52858	1884	3147	1863	100	96.8821	88.4623	5.26677	3.15303	1772.42	2875.5	2613.58	3068.75	935.167	3659.62	4546.72	1571.73	845.662	2357.96	5.37017	10
barcode04	field	yes	59289.2	TRUE	Mali	Bamako	MRTC	2024-12-03_mali-field-run2	FALSE	43272	41836	38048	910	2878	1436	100	96.6815	87.9275	6.65095	2.10298	1051.91	1822.08	1739.32	2482.58	643.552	2781.76	5338.37	1230.98	521.281	1862.68	10.2212	10
barcode05	field	yes	86514.7	TRUE	Mali	Bamako	MRTC	2024-12-03_mali-field-run2	FALSE	42291	41201	37677	1273	2251	1090	100	97.4226	89.0899	5.32265	3.0101	1631.75	1767.19	1930.62	2482.66	665.249	3175.97	4058.54	1292.39	540.563	1845.57	7.49413	10
barcode06	field	yes	5425.11	TRUE	Mali	Bamako	MRTC	2024-12-03_mali-field-run2	FALSE	46206	43568	40249	1218	2101	2638	100	94.2908	87.1077	4.54703	2.63602	1671.62	1602.91	1849.09	2886.42	587.968	4199.09	3753.34	1591.05	721.584	2010.74	5.19433	10
barcode07	field	yes	17085.4	TRUE	Mali	Bamako	MRTC	2024-12-03_mali-field-run2	FALSE	55963	53342	47925	1628	3789	2621	100	95.3165	85.6369	6.77054	2.90906	1799.84	2258.43	2309.98	2747.74	1393.77	3406.37	4608.99	1595.63	607.985	2263.61	7.56832	10
barcode08	field	yes	11540.8	TRUE	Mali	Bamako	MRTC	2024-12-03_mali-field-run2	FALSE	32423	31362	28402	836	2124	1061	100	96.7276	87.5983	6.55091	2.57842	1346.67	998.18	1493.77	2094.97	354.757	2317.03	2703.82	1089.63	441.828	1384.61	6.10581	10
barcode09	field	yes	68963.8	TRUE	Mali	Bamako	MRTC	2024-12-03_mali-field-run2	FALSE	54120	52247	48063	1481	2703	1873	100	96.5392	88.8082	4.99446	2.73651	1367.95	3615.17	2167.84	2367.29	814.911	3124.74	4076.16	1224.38	526.498	2085.8	7.72734	10
barcode10	field	yes	7128.54	TRUE	Mali	Bamako	MRTC	2024-12-03_mali-field-run2	FALSE	38146	35720	32211	885	2624	2426	100	93.6402	84.4414	6.87883	2.32003	1839.13	451.667	462.659	1533.28	144.643	3052.75	3766.64	1554.46	712.002	1517.53	8.321	10
barcode11	field	yes	40.6903	TRUE	Mali	Bamako	MRTC	2024-12-03_mali-field-run2	FALSE	39645	28982	25144	2675	1163	10663	100	73.1038	63.4229	2.93354	6.74738	131.043	0.901807	1.49609	25.6775	192.982	0.76727	13590.4	3.13583	29.7881	1413.67	7146.04	4
barcode12	field	yes	502.681	TRUE	Mali	Bamako	MRTC	2024-12-03_mali-field-run2	FALSE	24525	22733	20608	875	1250	1792	100	92.6932	84.0285	5.09684	3.56779	710.496	318.855	953.401	676.928	478.034	2299.36	2302.68	1519.74	882.402	1073.73	7.19913	10
barcode13	field	yes	20.0447	TRUE	Mali	Bamako	MRTC	2024-12-03_mali-field-run2	FALSE	34115	28122	26503	1102	517	5993	100	82.4329	77.6872	1.51546	3.23025	0.726879	0.789474	0.554448	0	6320.3	2.76727	5973.44	0.459893	1135.93	1343.61	5973.44	3
barcode14	field	yes	783.1	TRUE	Mali	Bamako	MRTC	2024-12-03_mali-field-run2	FALSE	39913	34232	28637	3335	2260	5681	100	85.7665	71.7486	5.66232	8.35567	2380.09	13.161	1063.62	293.987	639.854	7307.42	335.093	1147.57	164.874	1367.22	168.073	9
barcode15	field	yes	1890.89	TRUE	Mali	Bamako	MRTC	2024-12-03_mali-field-run2	FALSE	45355	41622	38874	1482	1266	3733	100	91.7694	85.7105	2.79131	3.26756	1175.24	1797.92	1061.79	9.39488	90.9653	4279	8931.55	1809.07	382.854	2074.97	859.227	9
barcode16	field	yes	7914.23	TRUE	Mali	Bamako	MRTC	2024-12-03_mali-field-run2	FALSE	52712	50675	46471	1569	2635	2037	100	96.1356	88.1602	4.99886	2.97655	1446.97	1723.39	1977.99	3677.39	1341.47	3600.43	6095.41	1933.22	375.762	2359.33	16.1784	10
barcode17	field	yes	210735	TRUE	Mali	Bamako	MRTC	2024-12-03_mali-field-run2	FALSE	47516	45601	41593	1328	2680	1915	100	95.9698	87.5347	5.64021	2.79485	1093.54	3812.17	1878.5	2203.55	815.879	2134.44	2976.73	1173.34	507.553	1754.03	7.49612	10
barcode18	field	yes	50641.7	TRUE	Mali	Bamako	MRTC	2024-12-03_mali-field-run2	FALSE	42556	41253	37654	1336	2263	1303	100	96.9382	88.4811	5.3177	3.13939	1301.38	1812.55	1834.9	2414.29	772.411	2318.58	3434.3	1132	541.8	1677.83	6.32701	10
barcode19	field	yes	481103	TRUE	Mali	Bamako	MRTC	2024-12-03_mali-field-run2	FALSE	51581	49643	45266	1409	2968	1938	100	96.2428	87.7571	5.75406	2.73163	1259.23	2380.24	2323.54	2879.65	946.534	3719.68	4319.23	1450.08	627.262	2111.07	6.87489	10
barcode20	field	yes	40686.6	TRUE	Mali	Bamako	MRTC	2024-12-03_mali-field-run2	FALSE	38120	36941	33697	1138	2106	1179	100	96.9071	88.3972	5.52466	2.98531	1151.31	1589.2	1676.62	2371.41	599.762	2493.98	3492.1	1220.42	456.753	1586.25	7.62879	10
barcode21	field	yes	306685	TRUE	Mali	Bamako	MRTC	2024-12-03_mali-field-run2	FALSE	39907	38331	34629	1292	2410	1576	100	96.0508	86.7743	6.03904	3.23753	1318.73	1572.24	1942.26	2234.84	650.9	2244.25	2925.69	1083.46	458.114	1519.87	6.37246	10
barcode22	field	yes	1654.32	TRUE	Mali	Bamako	MRTC	2024-12-03_mali-field-run2	FALSE	38099	34129	32113	798	1218	3970	100	89.5798	84.2883	3.19693	2.09454	1252.79	963.624	897.559	2407.6	383.948	2412.11	4927.06	1309.9	501.636	1658.93	9.80244	10
barcode23	field	yes	808.208	TRUE	Mali	Bamako	MRTC	2024-12-03_mali-field-run2	FALSE	27931	25196	21373	1725	2098	2735	100	90.208	76.5207	7.51137	6.17593	1510.18	811.752	422.499	4210.08	1296.87	18.278	248.442	628.157	91.5083	988.138	45.5103	9
barcode24	field	yes	7644.82	TRUE	Mali	Bamako	MRTC	2024-12-03_mali-field-run2	FALSE	40054	38105	33983	1112	3010	1949	100	95.1341	84.843	7.51485	2.77625	1601.31	1844.24	2032.55	2197.64	107.921	2749.31	1642.57	1460.19	479.919	1535.23	4.56966	10
barcode25	field	yes		FALSE	Mali	Bamako	MRTC	2024-12-03_mali-field-run2	FALSE	57529	54597	49543	1713	3341	2932	100	94.9034	86.1183	5.80751	2.97763	1338.88	2430.54	2517.49	3362.21	1017.89	3322.97	4596.79	1543.36	508.899	2218.15	9.01511	10
barcode28	field	yes	16669.2	TRUE	Mali	Bamako	MRTC	2024-12-03_mali-field-run2	FALSE	66241	65068	61757	2346	965	1173	100	98.2292	93.2308	1.4568	3.54161	1948.75	1657.09	2574.28	3661.34	3329.19	6894.65	8455.72	2432.8	516.705	3283.03	16.3331	10
barcode29	field	yes	3645.49	TRUE	Mali	Bamako	MRTC	2024-12-03_mali-field-run2	FALSE	45976	44154	40090	1481	2583	1822	100	96.0371	87.1977	5.61815	3.22125	1178.55	1558.91	2171.85	3154.44	1275.85	2505.37	4230.94	1384.87	419.214	1882.86	10.0685	10
barcode30	field	yes	1727.1	TRUE	Mali	Bamako	MRTC	2024-12-03_mali-field-run2	FALSE	49540	46270	41405	2420	2445	3270	100	93.3993	83.5789	4.93541	4.88494	1853.58	409.218	739.525	2946.57	9.21759	5660.11	4825.99	2216.74	442.012	2100.86	11.7645	9
barcode31	field	yes	5670.18	TRUE	Mali	Bamako	MRTC	2024-12-03_mali-field-run2	FALSE	47717	45662	41210	1658	2794	2055	100	95.6934	86.3634	5.85536	3.47465	1115.87	1862.29	2115.49	3072.89	1209.5	3092.98	3951.64	1294.48	355.071	1928.79	11.0979	10
barcode32	field	yes	11037.7	TRUE	Mali	Bamako	MRTC	2024-12-03_mali-field-run2	FALSE	42234	40743	37332	1508	1903	1491	100	96.4697	88.3932	4.50585	3.57058	1073.57	2686.83	1972.25	2381.71	1371.46	1581.58	4106.03	1096.36	306.957	1761.19	13.3331	10
barcode33	field	yes	5352.55	TRUE	Mali	Bamako	MRTC	2024-12-03_mali-field-run2	FALSE	34202	32239	30381	976	882	1963	100	94.2606	88.8281	2.5788	2.85363	1191.21	733.731	1594	2057.58	697.728	2178.55	3973.12	1226.84	441.068	1509.61	8.98757	10
barcode34	field	yes	262297	TRUE	Mali	Bamako	MRTC	2024-12-03_mali-field-run2	FALSE	49837	48085	43307	1426	3352	1752	100	96.4845	86.8973	6.72593	2.86133	1767.44	2086.22	2290.1	2731.15	623.896	3061.57	3610.99	1325.09	604.325	1979.74	5.96537	10
barcode35	field	yes	76040.1	TRUE	Mali	Bamako	MRTC	2024-12-03_mali-field-run2	FALSE	30886	29977	27179	671	2127	909	100	97.0569	87.9978	6.88662	2.17251	1038.38	1388.1	1463.85	1667.49	549.232	1310.2	2074.79	786.626	389.573	1133.81	5.31218	10
barcode17	positive_control	yes	10000	TRUE	Mock	Berlin	MPIIB	2024_10_30_val_clonal	FALSE	29346	28173	24954	812	2407	1173	100	96.0029	85.0337	8.20214	2.76699	887.312	1304.94	1169.45	912.589	761.857	1644.81	2145.86	702.524	336.71	1066.59	6.35414	10
barcode18	positive_control	yes	10000	TRUE	Mock	Berlin	MPIIB	2024_10_30_val_clonal	FALSE	29660	28443	25061	614	2768	1217	100	95.8968	84.4943	9.33243	2.07013	1137.66	1001.32	1244.3	1039.84	0	1932.84	2702.24	1009.77	456.205	1145.79	5.91035	9
barcode19	positive_control	yes	10000	TRUE	Mock	Berlin	MPIIB	2024_10_30_val_clonal	FALSE	28545	26738	23142	652	2944	1807	100	93.6696	81.072	10.3135	2.28411	2445.67	621.786	60.3708	137.969	676.344	0	77.0739	1558.17	1401.74	911.09	39.8508	9
barcode20	positive_control	yes	10000	TRUE	Mock	Berlin	MPIIB	2024_10_30_val_clonal	FALSE	29241	28117	24428	545	3144	1124	100	96.1561	83.5402	10.752	1.86382	1086.35	453.214	905.401	912.622	439.489	2527.08	2107.48	1287.35	458.735	1125.4	4.63985	10
barcode21	positive_control	yes	10000	TRUE	Mock	Berlin	MPIIB	2024_10_30_val_clonal	FALSE	27569	25891	23949	941	1001	1678	100	93.9135	86.8693	3.63089	3.41325	664.03	1361.86	1008.96	853.099	547.481	1612.39	1942.71	678.351	289.018	967.45	6.69859	10
barcode22	positive_control	yes	10000	TRUE	Mock	Berlin	MPIIB	2024_10_30_val_clonal	FALSE	27075	24892	21833	565	2494	2183	100	91.9372	80.639	9.21145	2.0868	818.194	669.699	912.716	833.295	432.448	1716.2	2386.51	889.127	400.326	996.417	5.94656	10
barcode23	positive_control	yes	10000	TRUE	Mock	Berlin	MPIIB	2024_10_30_val_clonal	FALSE	30749	29753	23698	1289	4766	996	100	96.7609	77.0692	15.4997	4.19201	859.118	570.689	650.873	567.371	876.326	1862.12	2926.12	858.206	284.546	1033.5	10.2474	10
barcode25	positive_control	yes	10000	TRUE	Mock	Berlin	MPIIB	2024_10_30_val_clonal	FALSE	45648	43805	40391	1086	2328	1843	100	95.9626	88.4836	5.09989	2.37907	1363.88	2416.31	1788.75	1437.76	1569.39	3127	4223.92	1285.43	469.238	1915.78	8.98252	10
barcode26	positive_control	yes	10000	TRUE	Mock	Berlin	MPIIB	2024_10_30_val_clonal	FALSE	39038	37576	34806	803	1967	1462	100	96.2549	89.1593	5.03868	2.05697	1137.75	1911.01	1838.2	1584.87	0	2868.73	3813.55	1285.74	560.699	1625.32	6.78931	9
barcode27	positive_control	yes	10000	TRUE	Mock	Berlin	MPIIB	2024_10_30_val_clonal	FALSE	26593	25720	23571	575	1574	873	100	96.7172	88.6361	5.91885	2.16222	820.656	1490.11	1345.64	1019.48	1434.08	0.0912829	2709.7	791.197	308.816	1063.61	8.74614	9
barcode49	positive_control	yes	10000	TRUE	Mock	Berlin	MPIIB	2024_10_31_val_clonal_replicate	FALSE	31911	30393	27394	700	2299	1518	100	95.243	85.845	7.20441	2.1936	999.879	1470.36	1474.42	1091.42	767.775	1654.54	2483.47	865.411	445.51	1202.49	5.56196	10
barcode50	positive_control	yes	10000	TRUE	Mock	Berlin	MPIIB	2024_10_31_val_clonal_replicate	FALSE	41604	39797	35761	849	3187	1807	100	95.6567	85.9557	7.66032	2.04067	1176.32	1750.51	1935.91	1553.49	0.875772	2622.61	4058.76	1360.55	560.548	1622.46	7.22781	9
barcode51	positive_control	yes	10000	TRUE	Mock	Berlin	MPIIB	2024_10_31_val_clonal_replicate	FALSE	43076	41230	36961	936	3333	1846	100	95.7146	85.8042	7.73749	2.1729	1312.71	2329.81	2319.94	1580.25	1827.26	1.19901	3471.57	1238.79	536.157	1563.21	6.46285	9
barcode52	positive_control	yes	10000	TRUE	Mock	Berlin	MPIIB	2024_10_31_val_clonal_replicate	FALSE	37209	35730	31848	560	3322	1479	100	96.0252	85.5922	8.92795	1.50501	1081.09	655.957	1783.7	1153.05	398.018	2912.56	4331.22	1556.67	443.646	1539.81	9.74083	10
barcode53	positive_control	yes	10000	TRUE	Mock	Berlin	MPIIB	2024_10_31_val_clonal_replicate	FALSE	42087	39390	36867	1264	1259	2697	100	93.5918	87.5971	2.99142	3.0033	917.923	2168.98	1931.45	1564.02	917.331	2946.41	3890.29	1304.33	378.834	1710.96	10.2421	10
barcode54	positive_control	yes	10000	TRUE	Mock	Berlin	MPIIB	2024_10_31_val_clonal_replicate	FALSE	26337	24874	22387	531	1956	1463	100	94.4451	85.0021	7.42681	2.01617	710.087	773.49	1332.74	1163.64	682.191	1415.59	2745.07	996.794	314.904	1082.93	8.68957	10
barcode55	positive_control	yes	10000	TRUE	Mock	Berlin	MPIIB	2024_10_31_val_clonal_replicate	FALSE	55609	53594	47081	2017	4496	2015	100	96.3765	84.6644	8.08502	3.62711	1546.6	1187.83	1230.26	2225.96	2077.54	3405.19	7382.1	2214.92	566.369	2357.23	13.0111	10
barcode57	positive_control	yes	10000	TRUE	Mock	Berlin	MPIIB	2024_10_31_val_clonal_replicate	FALSE	36948	35650	32965	863	1822	1298	100	96.487	89.22	4.93125	2.33572	1130.77	2072.44	1717.44	1385.83	1167.3	2295.21	3470.57	1274	473.609	1600.79	7.31247	10
barcode58	positive_control	yes	10000	TRUE	Mock	Berlin	MPIIB	2024_10_31_val_clonal_replicate	FALSE	21367	20605	19140	363	1102	762	100	96.4338	89.5774	5.15749	1.69888	731.912	1102.62	1063.34	930.189	0.231481	1380.35	1998.7	780.14	311.089	885.816	6.40424	9
barcode59	positive_control	yes	10000	TRUE	Mock	Berlin	MPIIB	2024_10_31_val_clonal_replicate	FALSE	33851	32262	30059	705	1498	1589	100	95.3059	88.798	4.42528	2.08266	978.921	1874.07	1894.18	1440.91	1903.21	0	3557.77	1278.94	522.495	1437.15	6.79619	9
barcode25	positive_control	yes	1	TRUE	Mock	Berlin	MPIIB	2024_11_21_assay_performance	FALSE	15361	874	247	396	231	14487	100	5.68973	1.60797	1.50381	2.57796	0.836705	0.589159	0.629893	0	0	0	0.855365	0	0	0.291112	0.855365	0
barcode26	positive_control	yes	10	TRUE	Mock	Berlin	MPIIB	2024_11_21_assay_performance	FALSE	33095	27219	26293	661	265	5876	100	82.2451	79.447	0.800725	1.99728	0.82659	0.847604	0	2.11605	0	7826.48	36.2107	2417.48	1537.01	1496.9	3148.05	4
barcode27	positive_control	yes	100	TRUE	Mock	Berlin	MPIIB	2024_11_21_assay_performance	FALSE	25087	22126	21435	251	440	2961	100	88.1971	85.4427	1.7539	1.00052	995.737	376.908	1115.99	1470.79	15.865	2763.04	2380.87	810.552	518.719	1125.88	6.30012	9
barcode28	positive_control	yes	1000	TRUE	Mock	Berlin	MPIIB	2024_11_21_assay_performance	FALSE	46170	43105	40081	1134	1890	3065	100	93.3615	86.8118	4.09357	2.45614	1670.18	1800.74	1763.4	2434.97	1776.72	3006.5	3516.15	1345.31	796.454	1950.95	4.40922	10
barcode29	positive_control	yes	10000	TRUE	Mock	Berlin	MPIIB	2024_11_21_assay_performance	FALSE	33326	31712	29400	705	1607	1614	100	95.1569	88.2194	4.82206	2.11547	1151.9	1198.04	1223.49	1641.74	914.98	2339.99	2462.51	899.49	562.3	1337.98	4.37158	10
barcode30	positive_control	yes	1	TRUE	Mock	Berlin	MPIIB	2024_11_21_assay_performance	FALSE	17329	660	196	278	186	16669	100	3.80864	1.13105	1.07335	1.60425	0	0.168892	0.0483986	0.453655	0	0	0.608865	0	0.872517	0.306395	0.911622	0
barcode31	positive_control	yes	10	TRUE	Mock	Berlin	MPIIB	2024_11_21_assay_performance	FALSE	18157	8162	7325	450	387	9995	100	44.9524	40.3426	2.13141	2.47838	0	0	0.0782918	0	0	0	0.643079	2.12086	0	431.732	4314.47	1
barcode32	positive_control	yes	100	TRUE	Mock	Berlin	MPIIB	2024_11_21_assay_performance	FALSE	20791	18563	17816	383	364	2228	100	89.2838	85.6909	1.75076	1.84214	762.975	314.24	829.273	1140.55	0	1888.78	2474.87	712.857	352.525	946.175	7.85073	9
barcode33	positive_control	yes	1000	TRUE	Mock	Berlin	MPIIB	2024_11_21_assay_performance	FALSE	33861	31408	29554	548	1306	2453	100	92.7557	87.2804	3.85694	1.61838	1262.22	1175.83	1438.74	1995.77	0	2918.28	3184.82	1120.14	616.576	1482.8	5.15696	9
barcode34	positive_control	yes	10000	TRUE	Mock	Berlin	MPIIB	2024_11_21_assay_performance	FALSE	33028	31011	28762	685	1564	2017	100	93.8931	87.0837	4.73538	2.074	1036.55	1363.69	1393.73	1673.62	0	2542.55	2841.61	959.309	572.998	1332.57	4.95056	9
barcode35	positive_control	yes	1	TRUE	Mock	Berlin	MPIIB	2024_11_21_assay_performance	FALSE	15742	8212	7607	304	301	7530	100	52.1662	48.323	1.91208	1.93114	0	0.656716	0	3606.37	0	0	0	0	0	360.703	3606.37	1
barcode36	positive_control	yes	10	TRUE	Mock	Berlin	MPIIB	2024_11_21_assay_performance	FALSE	23556	19343	18708	331	304	4213	100	82.115	79.4193	1.29054	1.40516	52.3858	2067.93	0.956584	1852.41	0	0.462993	6347.15	0	0.860927	1032.31	6347.15	4
barcode37	positive_control	yes	100	TRUE	Mock	Berlin	MPIIB	2024_11_21_assay_performance	FALSE	24035	20916	20232	351	333	3119	100	87.0231	84.1772	1.38548	1.46037	627.906	971.005	1109.29	1601.53	871.22	0.346217	3004.6	944.128	473.111	1061.77	6.33733	9
barcode38	positive_control	yes	1000	TRUE	Mock	Berlin	MPIIB	2024_11_21_assay_performance	FALSE	28657	26045	24115	658	1272	2612	100	90.8853	84.1505	4.43871	2.29612	816.751	1315.23	1254.09	1548.18	1391.93	0.504934	2519.18	790.109	430.717	1104.61	5.83525	9
barcode39	positive_control	yes	10000	TRUE	Mock	Berlin	MPIIB	2024_11_21_assay_performance	FALSE	32491	30920	28516	781	1623	1571	100	95.1648	87.7658	4.99523	2.40374	937.736	1726.16	1376.42	1612.3	1522.54	0.625822	2712.17	859.533	436.791	1213.94	6.19512	9
barcode40	positive_control	yes	10000	TRUE	Mock	Berlin	MPIIB	2024_11_21_assay_performance	FALSE	40079	38177	33313	804	4060	1902	100	95.2544	83.1183	10.13	2.00604	979.137	457.161	1561.75	2137.9	832.651	2983.07	3367.76	1280.17	505.825	1555.59	7.3506	10
barcode41	positive_control	yes	10000	TRUE	Mock	Berlin	MPIIB	2024_11_21_assay_performance	FALSE	38478	35950	33058	1341	1551	2528	100	93.43	85.914	4.03087	3.48511	828.23	1749.78	1419.96	1737.69	797.162	2589.08	2618.23	860.305	471.641	1401.04	5.53958	10
barcode42	positive_control	yes	10000	TRUE	Mock	Berlin	MPIIB	2024_11_21_assay_performance	FALSE	38318	36503	32327	737	3439	1815	100	95.2633	84.3651	8.97489	1.92338	1170.93	722.639	1686.28	2089.14	560.228	2564.4	2842.19	1100.48	504.161	1432.8	5.6263	10
barcode43	positive_control	yes	10000	TRUE	Mock	Berlin	MPIIB	2024_11_21_assay_performance	FALSE	37047	35200	29594	1299	4307	1847	100	95.0144	79.8823	11.6258	3.50636	1188.67	447.738	981.252	1640.91	1380.28	2330.53	2233.83	1283.66	545.916	1347.62	4.97801	10
barcode01	positive_control	yes	10000	TRUE	Mock	Berlin	MPIIB	2024_11_26_validation_mixed_pool1_II	FALSE	50145	47873	44574	1035	2264	2272	100	95.4691	88.8902	4.51491	2.06401	1822.96	1560.79	2161.54	2103.43	1177.62	2602	3482.06	1497.69	1151.75	1917.19	3.02066	10
barcode02	positive_control	yes	10000	TRUE	Mock	Berlin	MPIIB	2024_11_26_validation_mixed_pool1_II	FALSE	43427	41520	38766	588	2166	1907	100	95.6087	89.267	4.98768	1.354	1335.21	1546.98	1956.29	1957	0.896605	2507.54	3712.16	1351.24	881.813	1655.93	4.20492	9
barcode03	positive_control	yes	10000	TRUE	Mock	Berlin	MPIIB	2024_11_26_validation_mixed_pool1_II	FALSE	38196	36230	33554	748	1928	1966	100	94.8529	87.8469	5.04765	1.95832	1169.64	1515.62	1802.92	1486.06	1386.44	0.4375	2703.24	1043.27	723.646	1284.14	3.73043	9
barcode04	positive_control	yes	10000	TRUE	Mock	Berlin	MPIIB	2024_11_26_validation_mixed_pool1_II	FALSE	31622	30387	27937	631	1819	1235	100	96.0945	88.3467	5.75232	1.99545	1127.65	1212.53	1382.48	1361.63	750.442	2113.79	3051.96	958.749	468.01	1347.8	6.50725	10
barcode05	positive_control	yes	10000	TRUE	Mock	Berlin	MPIIB	2024_11_26_validation_mixed_pool1_II	FALSE	33747	32497	30220	611	1666	1250	100	96.296	89.5487	4.93674	1.81053	1341	1217.75	1538.16	1537.67	708.091	1886.11	2765.95	1078.92	657.753	1379.23	4.19876	10
barcode06	positive_control	yes	10000	TRUE	Mock	Berlin	MPIIB	2024_11_26_validation_mixed_pool1_II	FALSE	36985	35388	33042	622	1724	1597	100	95.682	89.3389	4.66135	1.68176	1551.78	1321.48	1617.97	1574	761.015	2294.84	3153.5	1198.95	782.179	1558.39	4.02654	10
barcode07	positive_control	yes	10000	TRUE	Mock	Berlin	MPIIB	2024_11_26_validation_mixed_pool1_II	FALSE	45048	42944	39976	855	2113	2104	100	95.3294	88.7409	4.69055	1.89798	1517.08	2010.53	1955.08	1703.17	868.455	2560.78	3514.21	1306.51	719.171	1748.91	4.8797	10
barcode08	positive_control	yes	1000	TRUE	Mock	Berlin	MPIIB	2024_11_26_validation_mixed_pool1_II	FALSE	23763	22570	21351	375	844	1193	100	94.9796	89.8498	3.55174	1.57808	1089.33	710.833	1077.72	1121.85	463.638	1606.5	1941.98	877.017	579.235	1035.17	3.34689	10
barcode09	positive_control	yes	1000	TRUE	Mock	Berlin	MPIIB	2024_11_26_validation_mixed_pool1_II	FALSE	53754	50020	46477	1173	2370	3734	100	93.0535	86.4624	4.40897	2.18216	1326.46	2609.92	2189.24	2571.9	749.337	3485	4010.66	1517.73	533.632	2045.68	7.50171	10
barcode10	positive_control	yes	1000	TRUE	Mock	Berlin	MPIIB	2024_11_26_validation_mixed_pool1_II	FALSE	40128	37583	34933	898	1752	2545	100	93.6578	87.0539	4.36603	2.23784	1242.35	1145.05	1710.92	1680.26	949.034	2603.59	3476.01	1179.75	582.432	1583.14	5.95786	10
barcode11	positive_control	yes	1000	TRUE	Mock	Berlin	MPIIB	2024_11_26_validation_mixed_pool1_II	FALSE	46390	43842	40661	939	2242	2548	100	94.5074	87.6504	4.83294	2.02414	1183.86	2302.27	2106.8	2197.02	2204.72	1952.2	4176.84	1391.39	404.371	1930.89	10.3037	10
barcode12	positive_control	yes	100	TRUE	Mock	Berlin	MPIIB	2024_11_26_validation_mixed_pool1_II	FALSE	20882	19101	18432	322	347	1781	100	91.4711	88.2674	1.66172	1.542	922.509	88.491	1052.52	0.550113	895.385	2358.93	1499.06	1456.05	425.914	974.584	967.066	9
barcode13	positive_control	yes	100	TRUE	Mock	Berlin	MPIIB	2024_11_26_validation_mixed_pool1_II	FALSE	36091	32666	30961	770	935	3425	100	90.5101	85.7859	2.59067	2.1335	1148.3	1529.49	1831.23	1798.63	1134.28	2571.87	2946.76	1016.54	493.545	1559.11	5.95853	10
barcode14	positive_control	yes	100	TRUE	Mock	Berlin	MPIIB	2024_11_26_validation_mixed_pool1_II	FALSE	40033	36413	34629	811	973	3620	100	90.9575	86.5011	2.43049	2.02583	1444.4	1206.84	2239.46	2231.99	1250.92	2755.6	2848.4	1499.9	131.26	1687.97	21.5364	10
barcode15	positive_control	yes	100	TRUE	Mock	Berlin	MPIIB	2024_11_26_validation_mixed_pool1_II	FALSE	21752	17305	15055	715	1535	4447	100	79.5559	69.212	7.05682	3.28705	356.86	1432.53	181.138	1129.78	110.326	2026.28	47.4767	263.467	214.76	612.206	29.551	9
barcode16	positive_control	yes	10000	TRUE	Mock	Berlin	MPIIB	2024_11_26_validation_mixed_pool1_II	FALSE	44401	43160	40050	966	2144	1241	100	97.205	90.2007	4.82872	2.17563	976.051	2784.81	1911.57	2351.05	1280.07	2460.1	4241.09	1402.5	363.214	1913.09	11.6445	10
barcode17	positive_control	yes	10000	TRUE	Mock	Berlin	MPIIB	2024_11_26_validation_mixed_pool1_II	FALSE	31333	29712	27075	754	1883	1621	100	94.8265	86.4105	6.00964	2.40641	721.059	2054.7	1255.16	1213.35	686.003	1364.46	2134.13	679.998	336.998	1115.6	6.31404	10
barcode18	positive_control	yes	10000	TRUE	Mock	Berlin	MPIIB	2024_11_26_validation_mixed_pool1_II	FALSE	35758	34283	31490	863	1930	1475	100	95.875	88.0642	5.39739	2.41345	1087.8	1483.09	1675.42	1713.08	955.235	1747.89	2721.43	1058.18	385.767	1365.13	7.03637	10
barcode19	positive_control	yes	10000	TRUE	Mock	Berlin	MPIIB	2024_11_26_validation_mixed_pool1_II	FALSE	39923	38221	34996	832	2393	1702	100	95.7368	87.6587	5.99404	2.08401	991.565	1779.51	1896.04	1937.42	962.438	2476.59	3306.56	1156.27	397.243	1597.67	8.30285	10
barcode20	positive_control	yes	1000	TRUE	Mock	Berlin	MPIIB	2024_11_26_validation_mixed_pool1_II	FALSE	26099	24916	23228	474	1214	1183	100	95.4673	88.9996	4.65152	1.81616	616.987	1720.24	1178.76	1352.55	922.039	1511.8	2204.49	813.409	265.397	1140.36	8.27521	10
barcode21	positive_control	yes	1000	TRUE	Mock	Berlin	MPIIB	2024_11_26_validation_mixed_pool1_II	FALSE	35262	33417	31032	720	1665	1845	100	94.7677	88.0041	4.7218	2.04186	1051.94	1551.88	1831.58	1714.08	772.951	2184.84	2497.13	1053.17	405.939	1401.24	6.13637	10
barcode22	positive_control	yes	1000	TRUE	Mock	Berlin	MPIIB	2024_11_26_validation_mixed_pool1_II	FALSE	33567	31144	28926	599	1619	2423	100	92.7816	86.1739	4.82319	1.78449	897.805	1325.02	1628.75	1760.73	949.74	2448.95	2577.24	1206.19	353.515	1406.29	7.26975	10
barcode23	positive_control	yes	1000	TRUE	Mock	Berlin	MPIIB	2024_11_26_validation_mixed_pool1_II	FALSE	36864	35111	32032	860	2219	1753	100	95.2447	86.8924	6.01942	2.3329	760.577	2474.62	1519.52	1748.1	731.327	2110.06	2470.53	929.449	289.803	1379.01	8.5096	10
barcode24	positive_control	yes	100	TRUE	Mock	Berlin	MPIIB	2024_11_26_validation_mixed_pool2_II	FALSE	93068	85562	80979	2215	2368	7506	100	91.9349	87.0106	2.54438	2.37998	2216.95	7258.16	4402.05	5607.89	5023.65	1327.36	9194.85	2742.38	641.937	4081.91	14.3013	10
barcode25	positive_control	yes	1000	TRUE	Mock	Berlin	MPIIB	2024_11_26_validation_mixed_pool2_II	FALSE	92367	84164	77804	2015	4345	8203	100	91.1191	84.2335	4.70406	2.18152	2735.28	3687.53	3950.6	4678.76	2500.61	5053.94	6390.25	2470.3	1101.5	3500.93	5.79614	10
[truncated: 20 more rows]

## Sheet: Fig 3 - by sample
origin_expt	origin_barcode	origin_id	origin_basecalling	strains	props	parasitemia	used_swga	local_id	truth_vcf	major_strain	major_prop	minor_strain	minor_prop	coi	method	sample_name	downsampled	mean_cov	is_amplicon	is_cds	is_summary	replicate	amplicon	Subset	TRUTH_TOTAL	TRUTH_TP	TRUTH_FN	QUERY_FP	QUERY_TOTAL	FP_gt	FP_al	TRUTH_TP_homalt	TRUTH_FN_homalt	TRUTH_TP_het	TRUTH_FN_het	METRIC_Frac_NA	METRIC_Precision	METRIC_Recall	METRIC_Recall_het	METRIC_Recall_homalt	METRIC_Precision_al	METRIC_F1_Score	METRIC_F1_Score_al	props_plot	QUERY_FP_ADJ
[truncated: 270 more rows]

[truncated: 4 more sheets: Fig 3 - by position, Fig 3 - downsample, Fig 4 - controls, Fig 4 - samples]
